# Supplementary material for: Comparison of Three Mathematical Models of the Pharmacokinetics of Heparin to Guide the Use of Protamine in a Large Simulated Cohort of Patients
Source: Semin Cardiothorac Vasc Anesth. 2025 Apr 10;29(4):258–64. doi: 10.1177/10892532251332464 (PMC12579717; doi:10.1177/10892532251332464)
Supplement: Supplemental Material - Comparison of Three Mathematical Models of the Pharmacokinetics of Heparin to Guide the Use of Protamine in a Large Simulated Cohort of Patients [file sj-xlsx-1-scv-10.1177_10892532251332464.xlsx]

## Sheet: Tabelle1
caseid	icu_days	death_inhosp	age	sex	height	weight	bmi	ibw	c1hep1	c1t1	c1hep2	c1t2	c1hep3	c1t3	c1heptot	c1meesters	c1meestersratio	c1meesterstototal	c1miles	c1milesratio	c1milestototal	c1prodose	c1prodoseratio	c1prodosetototal	c2hep1	c2t1	c2hep2	c2t2	c2hep3	c2t3	cpbduration	c2heptot	c2meesters	c2meestersratio	c2meesterstototal	c2miles	c2milesratio	c2milestototal	c2prodose	c2prodoseratio	c2prodosetototal
4	1	0	74	M	160.6	53	20.5	57.4252	27000	23	5000	71			32000	23000	0.851852	0.71875	23000	0.851852	0.71875	21000	0.777778	0.65625	29000	19	5000	74	5000	68	142	39000	24000	0.827586	0.615385	23000	0.793103	0.589744	21000	0.724138	0.538462
5	13	0	66	M	171	59.7	20.4	66.8425	30000	36	5000	74			35000	24000	0.8	0.685714	23000	0.766667	0.657143	21000	0.7	0.6	34000	4	5000	24	5000	91	115	44000	29000	0.852941	0.659091	29000	0.852941	0.659091	27000	0.794118	0.613636
7	3	0	52	F	167.7	62.3	22.2	59.3543	32000	26	5000	92			37000	25000	0.78125	0.675676	25000	0.78125	0.675676	23000	0.71875	0.621622	30000	18	5000	64	5000	84	148	40000	24000	0.8	0.6	23000	0.766667	0.575	21000	0.7	0.525
10	1	0	72	M	162.5	62.75	23.8	59.1457	32000	19	5000	83			37000	26000	0.8125	0.702703	27000	0.84375	0.72973	24000	0.75	0.648649	30000	21	5000	59	5000	98	157	40000	23000	0.766667	0.575	22000	0.733333	0.55	20000	0.666667	0.5
12	4	0	46	F	169.2	81.4	28.4	60.7126	41000	14	5000	47			46000	36000	0.878049	0.782609	39000	0.95122	0.847826	36000	0.878049	0.782609	31000	18	5000	80	5000	75	155	41000	24000	0.774194	0.585366	24000	0.774194	0.585366	21000	0.677419	0.512195
17	1	0	85	M	164.2	53	19.7	60.685	27000	11	5000	60			32000	24000	0.888889	0.75	25000	0.925926	0.78125	22000	0.814815	0.6875	31000	11	5000	34	5000	69	103	41000	28000	0.903226	0.682927	28000	0.903226	0.682927	26000	0.83871	0.634146
19	2	0	74	M	171.3	66.2	22.6	67.1142	34000	20	5000	46			39000	30000	0.882353	0.769231	31000	0.911765	0.794872	28000	0.823529	0.717949	34000	22	5000	45	5000	81	126	44000	28000	0.823529	0.636364	27000	0.794118	0.613636	25000	0.735294	0.568182
20	1	0	75	M	173.6	61.3	20.3	69.1969	31000	24	5000	73			36000	26000	0.83871	0.722222	25000	0.806452	0.694444	23000	0.741935	0.638889	35000	10	5000	33	5000	51	84	45000	32000	0.914286	0.711111	33000	0.942857	0.733333	30000	0.857143	0.666667
25	1	0	66	M	169.7	80.2	27.8	65.6654	41000	10	5000	83			46000	33000	0.804878	0.717391	35000	0.853659	0.76087	32000	0.780488	0.695652	33000	20	5000	91	5000	21	112	43000	29000	0.878788	0.674419	29000	0.878788	0.674419	26000	0.787879	0.604651
26	1	0	64	M	169.7	62.6	21.7	65.6654	32000	23	5000	71			37000	26000	0.8125	0.702703	27000	0.84375	0.72973	24000	0.75	0.648649	33000	15	5000	65	5000	89	154	43000	26000	0.787879	0.604651	25000	0.757576	0.581395	22000	0.666667	0.511628
27	1	0	50	F	143.2	43.35	21.1	37.1693	22000	29	5000	76			27000	19000	0.863636	0.703704	20000	0.909091	0.740741	18000	0.818182	0.666667	19000	22	5000	37	5000	47	84	29000	21000	1.10526	0.724138	21000	1.10526	0.724138	19000	1	0.655172
28	1	0	67	F	148.9	49.9	22.5	42.3307	25000	29	5000	78			30000	21000	0.84	0.7	22000	0.88	0.733333	20000	0.8	0.666667	22000	26	5000	87	5000	67	154	32000	19000	0.863636	0.59375	19000	0.863636	0.59375	17000	0.772727	0.53125
42	1	0	72	M	166.7	72.5	26.1	62.9488	37000	18	5000	83			42000	29000	0.783784	0.690476	31000	0.837838	0.738095	28000	0.756757	0.666667	32000	21	5000	73	5000	59	132	42000	26000	0.8125	0.619048	26000	0.8125	0.619048	23000	0.71875	0.547619
44	2	0	56	M	175.8	59.9	19.4	71.189	30000	12	5000	57			35000	27000	0.9	0.771429	27000	0.9	0.771429	24000	0.8	0.685714	36000	18	5000	61	5000	94	155	46000	27000	0.75	0.586957	26000	0.722222	0.565217	23000	0.638889	0.5
46	1	0	75	F	150.7	53.75	23.7	43.9606	27000	10	5000	72			32000	24000	0.888889	0.75	25000	0.925926	0.78125	23000	0.851852	0.71875	22000	20	5000	43	5000	63	106	32000	22000	1	0.6875	22000	1	0.6875	20000	0.909091	0.625
55	3	0	18	M	175.1	59.2	19.3	70.5551	30000	31	5000	77			35000	24000	0.8	0.685714	23000	0.766667	0.657143	21000	0.7	0.6	36000	27	5000	62	5000	79	141	46000	27000	0.75	0.586957	27000	0.75	0.586957	24000	0.666667	0.521739
58	1	0	42	F	169.7	57.8	20.1	61.1654	29000	20	5000	70			34000	25000	0.862069	0.735294	25000	0.862069	0.735294	22000	0.758621	0.647059	31000	13	5000	105	5000	83	188	41000	23000	0.741935	0.560976	22000	0.709677	0.536585	19000	0.612903	0.463415
67	1	0	78	F	152	54.95	23.8	45.1378	28000	22	5000	65			33000	24000	0.857143	0.727273	26000	0.928571	0.787879	24000	0.857143	0.727273	23000	28	5000	111	5000	56	167	33000	19000	0.826087	0.575758	19000	0.826087	0.575758	17000	0.73913	0.515152
74	1	0	64	M	168.4	65.7	23.2	64.4882	33000	30	5000	70			38000	27000	0.818182	0.710526	27000	0.818182	0.710526	25000	0.757576	0.657895	33000	4	5000	89	5000	58	147	43000	27000	0.818182	0.627907	27000	0.818182	0.627907	24000	0.727273	0.55814
75	1	0	48	M	169	76.1	26.6	65.0315	39000	18	5000	63			44000	32000	0.820513	0.727273	35000	0.897436	0.795455	31000	0.794872	0.704545	33000	15	5000	84	5000	34	118	43000	28000	0.848485	0.651163	28000	0.848485	0.651163	26000	0.787879	0.604651
79	1	0	85	M	165.9	57	20.7	62.2244	29000	12	5000	58			34000	26000	0.896552	0.764706	27000	0.931034	0.794118	24000	0.827586	0.705882	32000	15	5000	53	5000	90	143	42000	26000	0.8125	0.619048	25000	0.78125	0.595238	23000	0.71875	0.547619
87	11	0	71	F	150.9	87.95	38.6	44.1417	44000	15	5000	60			49000	37000	0.840909	0.755102	43000	0.977273	0.877551	39000	0.886364	0.795918	23000	30	5000	92	5000	60	152	33000	20000	0.869565	0.606061	19000	0.826087	0.575758	18000	0.782609	0.545455
94	1	0	73	M	171	77.2	26.4	66.8425	39000	18	5000	52			44000	33000	0.846154	0.75	36000	0.923077	0.818182	32000	0.820513	0.727273	34000	14	5000	37	5000	43	80	44000	32000	0.941176	0.727273	33000	0.970588	0.75	29000	0.852941	0.659091
96	1	0	56	M	172.4	67.85	22.8	68.1102	34000	9	5000	80			39000	28000	0.823529	0.717949	29000	0.852941	0.74359	26000	0.764706	0.666667	35000	33	5000	71	5000	72	143	45000	27000	0.771429	0.6	26000	0.742857	0.577778	23000	0.657143	0.511111
111	1	0	51	M	171.7	72.6	24.6	67.4764	37000	26	5000	36			42000	33000	0.891892	0.785714	35000	0.945946	0.833333	32000	0.864865	0.761905	34000	19	5000	61	5000	92	153	44000	26000	0.764706	0.590909	25000	0.735294	0.568182	23000	0.676471	0.522727
113	1	0	67	M	158.2	53.45	21.4	55.252	27000	5	5000	27			32000	27000	1	0.84375	29000	1.07407	0.90625	26000	0.962963	0.8125	28000	9	5000	66	5000	74	140	38000	24000	0.857143	0.631579	24000	0.857143	0.631579	21000	0.75	0.552632
116	1	0	64	F	151.9	41.2	17.9	45.0472	21000	35	5000	78			26000	18000	0.857143	0.692308	18000	0.857143	0.692308	16000	0.761905	0.615385	23000	42	5000	70	5000	24	94	33000	22000	0.956522	0.666667	23000	1	0.69697	21000	0.913043	0.636364
118	1	0	64	F	159.5	47.7	18.7	51.9291	24000	27	5000	101			29000	19000	0.791667	0.655172	18000	0.75	0.62069	17000	0.708333	0.586207	26000	18	5000	63	5000	53	116	36000	24000	0.923077	0.666667	24000	0.923077	0.666667	21000	0.807692	0.583333
132	2	0	69	F	152	54.8	23.7	45.1378	28000	29	5000	91			33000	22000	0.785714	0.666667	24000	0.857143	0.727273	21000	0.75	0.636364	23000	22	5000	63	5000	75	138	33000	21000	0.913043	0.636364	20000	0.869565	0.606061	18000	0.782609	0.545455
136	1	0	79	F	155	54.2	22.6	47.8543	28000	6	5000	56			33000	26000	0.928571	0.787879	28000	1	0.848485	25000	0.892857	0.757576	24000	23	5000	57	5000	46	103	34000	23000	0.958333	0.676471	23000	0.958333	0.676471	21000	0.875	0.617647
145	1	0	62	M	161.2	68.8	26.5	57.9685	35000	27	5000	84			40000	27000	0.771429	0.675	29000	0.828571	0.725	26000	0.742857	0.65	29000	18	5000	58	5000	74	132	39000	25000	0.862069	0.641026	24000	0.827586	0.615385	22000	0.758621	0.564103
146	6	0	45	M	170	48.9	16.9	65.937	25000	32	5000	80			30000	21000	0.84	0.7	19000	0.76	0.633333	17000	0.68	0.566667	33000	32	5000	85	5000	79	164	43000	24000	0.727273	0.55814	23000	0.69697	0.534884	21000	0.636364	0.488372
147	1	0	35	F	166.7	49	17.6	58.4488	25000	25	5000	93			30000	20000	0.8	0.666667	19000	0.76	0.633333	17000	0.68	0.566667	30000	20	5000	47	5000	58	105	40000	27000	0.9	0.675	27000	0.9	0.675	24000	0.8	0.6
156	1	0	63	F	164.5	59.1	21.8	56.4567	30000	20	5000	104			35000	23000	0.766667	0.657143	23000	0.766667	0.657143	21000	0.7	0.6	29000	18	5000	28	5000	69	97	39000	27000	0.931034	0.692308	27000	0.931034	0.692308	24000	0.827586	0.615385
158	1	0	72	F	157.9	50.5	20.3	50.4803	26000	32	5000	83			31000	21000	0.807692	0.677419	21000	0.807692	0.677419	19000	0.730769	0.612903	26000	23	5000	80	5000	57	137	36000	22000	0.846154	0.611111	22000	0.846154	0.611111	20000	0.769231	0.555556
160	1	0	76	M	167.2	55.9	20	63.4016	28000	25	5000	95			33000	22000	0.785714	0.666667	21000	0.75	0.636364	19000	0.678571	0.575758	32000	37	5000	65	5000	102	167	42000	23000	0.71875	0.547619	22000	0.6875	0.52381	20000	0.625	0.47619
177	1	0	57	M	159.2	67.2	26.5	56.1575	34000	29	5000	55			39000	29000	0.852941	0.74359	31000	0.911765	0.794872	28000	0.823529	0.717949	29000	18	5000	63	5000	83	146	39000	24000	0.827586	0.615385	23000	0.793103	0.589744	21000	0.724138	0.538462
184	1	0	70	F	158.2	60.8	24.3	50.752	31000	20	5000	64			36000	26000	0.83871	0.722222	28000	0.903226	0.777778	26000	0.83871	0.722222	26000	-1	5000	79	5000	91	170	36000	21000	0.807692	0.583333	21000	0.807692	0.583333	19000	0.730769	0.527778
197	1	0	59	F	151.5	67	29.2	44.685	34000	33	5000	33			39000	30000	0.882353	0.769231	34000	1	0.871795	31000	0.911765	0.794872	23000	24	5000	66	5000	107	173	33000	19000	0.826087	0.575758	18000	0.782609	0.545455	16000	0.695652	0.484848
200	1	0	45	F	149.9	57.85	25.7	43.2362	29000	20	5000	67			34000	25000	0.862069	0.735294	27000	0.931034	0.794118	25000	0.862069	0.735294	22000	35	5000	70	5000	58	128	32000	20000	0.909091	0.625	20000	0.909091	0.625	18000	0.818182	0.5625
210	1	0	56	M	169.5	56.7	19.7	65.4843	29000	17	5000	62			34000	25000	0.862069	0.735294	25000	0.862069	0.735294	23000	0.793103	0.676471	33000	6	5000	115	5000	52	167	43000	26000	0.787879	0.604651	25000	0.757576	0.581395	22000	0.666667	0.511628
218	2	0	46	M	173.1	71.1	23.7	68.7441	36000	23	5000	61			41000	30000	0.833333	0.731707	31000	0.861111	0.756098	28000	0.777778	0.682927	35000	14	5000	83	5000	54	137	45000	28000	0.8	0.622222	28000	0.8	0.622222	25000	0.714286	0.555556
230	1	0	54	M	168.5	61.8	21.8	64.5787	31000	20	5000	52			36000	27000	0.870968	0.75	28000	0.903226	0.777778	25000	0.806452	0.694444	33000	12	5000	58	5000	65	123	43000	28000	0.848485	0.651163	28000	0.848485	0.651163	25000	0.757576	0.581395
232	1	0	87	M	166.8	62.7	22.5	63.0394	32000	26	5000	80			37000	26000	0.8125	0.702703	26000	0.8125	0.702703	23000	0.71875	0.621622	32000	30	5000	63	5000	61	124	42000	26000	0.8125	0.619048	26000	0.8125	0.619048	23000	0.71875	0.547619
236	1	0	43	M	172	52.5	17.7	67.748	27000	25	5000	66			32000	23000	0.851852	0.71875	22000	0.814815	0.6875	20000	0.740741	0.625	34000	10	5000	59	5000	50	109	44000	30000	0.882353	0.681818	30000	0.882353	0.681818	27000	0.794118	0.613636
241	8	0	89	F	150	55.9	24.8	43.3268	28000	31	5000	92			33000	22000	0.785714	0.666667	24000	0.857143	0.727273	21000	0.75	0.636364	22000	10	5000	75	5000	64	139	32000	20000	0.909091	0.625	20000	0.909091	0.625	18000	0.818182	0.5625
247	3	0	69	M	169.6	66.5	23.1	65.5748	34000	18	5000	49			39000	30000	0.882353	0.769231	31000	0.911765	0.794872	28000	0.823529	0.717949	33000	31	5000	45	5000	79	124	43000	27000	0.818182	0.627907	26000	0.787879	0.604651	24000	0.727273	0.55814
250	3	0	60	M	169.5	61.6	21.4	65.4843	31000	13	5000	64			36000	27000	0.870968	0.75	27000	0.870968	0.75	25000	0.806452	0.694444	33000	26	5000	70	5000	53	123	43000	27000	0.818182	0.627907	27000	0.818182	0.627907	24000	0.727273	0.55814
251	4	0	71	M	169	73.2	25.6	65.0315	37000	17	5000	61			42000	31000	0.837838	0.738095	33000	0.891892	0.785714	30000	0.810811	0.714286	33000	32	5000	107	5000	41	148	43000	26000	0.787879	0.604651	25000	0.757576	0.581395	22000	0.666667	0.511628
258	1	0	56	F	159.8	54.5	21.3	52.2008	28000	28	5000	83			33000	23000	0.821429	0.69697	23000	0.821429	0.69697	21000	0.75	0.636364	27000	26	5000	72	5000	53	125	37000	24000	0.888889	0.648649	24000	0.888889	0.648649	21000	0.777778	0.567568
268	4	0	73	M	171.5	51.3	17.4	67.2953	26000	22	5000	60			31000	23000	0.884615	0.741935	22000	0.846154	0.709677	20000	0.769231	0.645161	34000	22	5000	43	5000	55	98	44000	30000	0.882353	0.681818	30000	0.882353	0.681818	27000	0.794118	0.613636
284	1	0	68	M	167.5	61	21.7	63.6732	31000	8	5000	88			36000	25000	0.806452	0.694444	26000	0.83871	0.722222	23000	0.741935	0.638889	32000	26	5000	81	5000	76	157	42000	24000	0.75	0.571429	23000	0.71875	0.547619	21000	0.65625	0.5
296	1	0	72	M	161	65.8	25.4	57.7874	33000	12	5000	93			38000	26000	0.787879	0.684211	28000	0.848485	0.736842	25000	0.757576	0.657895	29000	17	5000	60	5000	87	147	39000	24000	0.827586	0.615385	23000	0.793103	0.589744	21000	0.724138	0.538462
297	1	0	71	F	142.7	55.3	27.2	36.7165	28000	19	5000	112			33000	21000	0.75	0.636364	24000	0.857143	0.727273	22000	0.785714	0.666667	19000	26	5000	66	5000	73	139	29000	18000	0.947368	0.62069	18000	0.947368	0.62069	16000	0.842105	0.551724
316	1	0	49	M	166.9	57.4	20.6	63.1299	29000	16	5000	86			34000	24000	0.827586	0.705882	23000	0.793103	0.676471	21000	0.724138	0.617647	32000	26	5000	70	5000	88	158	42000	24000	0.75	0.571429	23000	0.71875	0.547619	21000	0.65625	0.5
324	1	0	68	M	156.3	72	29.5	53.5315	36000	25	5000	95			41000	27000	0.75	0.658537	30000	0.833333	0.731707	27000	0.75	0.658537	27000	10	5000	63	5000	43	106	37000	25000	0.925926	0.675676	26000	0.962963	0.702703	23000	0.851852	0.621622
342	1	0	34	M	173.6	63.2	21	69.1969	32000	15	5000	51			37000	28000	0.875	0.756757	29000	0.90625	0.783784	26000	0.8125	0.702703	35000	9	5000	71	5000	85	156	45000	27000	0.771429	0.6	26000	0.742857	0.577778	24000	0.685714	0.533333
349	4	0	53	M	164	53	19.7	60.5039	27000	14	5000	86			32000	22000	0.814815	0.6875	22000	0.814815	0.6875	20000	0.740741	0.625	31000	6	5000	75	5000	45	120	41000	27000	0.870968	0.658537	28000	0.903226	0.682927	25000	0.806452	0.609756
353	1	0	81	M	168.7	72.2	25.4	64.7598	37000	15	5000	83			42000	29000	0.783784	0.690476	31000	0.837838	0.738095	28000	0.756757	0.666667	33000	18	5000	76	5000	60	136	43000	27000	0.818182	0.627907	26000	0.787879	0.604651	24000	0.727273	0.55814
354	1	0	70	M	167.8	58.4	20.7	63.9449	30000	26	5000	75			35000	25000	0.833333	0.714286	24000	0.8	0.685714	22000	0.733333	0.628571	32000	33	5000	97	5000	89	186	42000	22000	0.6875	0.52381	21000	0.65625	0.5	19000	0.59375	0.452381
358	1	0	75	M	156.2	52	21.3	53.4409	26000	16	5000	45			31000	24000	0.923077	0.774194	25000	0.961538	0.806452	23000	0.884615	0.741935	27000	12	5000	39	5000	74	113	37000	25000	0.925926	0.675676	25000	0.925926	0.675676	22000	0.814815	0.594595
359	2	0	73	M	170.2	65.8	22.7	66.1181	33000	27	5000	28			38000	30000	0.909091	0.789474	32000	0.969697	0.842105	29000	0.878788	0.763158	34000	14	5000	115	5000	98	213	44000	23000	0.676471	0.522727	21000	0.617647	0.477273	19000	0.558824	0.431818
363	2	0	64	F	150.2	54.2	24	43.5079	28000	17	5000	95			33000	22000	0.785714	0.666667	24000	0.857143	0.727273	22000	0.785714	0.666667	22000	19	5000	40	5000	98	138	32000	20000	0.909091	0.625	19000	0.863636	0.59375	18000	0.818182	0.5625
369	1	0	62	M	161.4	53.6	20.6	58.1496	27000	20	5000	43			32000	25000	0.925926	0.78125	26000	0.962963	0.8125	23000	0.851852	0.71875	30000	17	5000	63	5000	63	126	40000	26000	0.866667	0.65	26000	0.866667	0.65	23000	0.766667	0.575
374	1	0	69	M	172.6	75.1	25.2	68.2913	38000	8	5000	75			43000	31000	0.815789	0.72093	33000	0.868421	0.767442	30000	0.789474	0.697674	35000	20	5000	81	5000	63	144	45000	27000	0.771429	0.6	27000	0.771429	0.6	24000	0.685714	0.533333
375	1	0	70	M	162	54.8	20.9	58.6929	28000	7	5000	87			33000	23000	0.821429	0.69697	24000	0.857143	0.727273	21000	0.75	0.636364	30000	18	5000	65	5000	89	154	40000	24000	0.8	0.6	23000	0.766667	0.575	21000	0.7	0.525
380	1	0	63	F	151.6	47.6	20.7	44.7756	24000	2	5000	24			29000	25000	1.04167	0.862069	27000	1.125	0.931034	25000	1.04167	0.862069	23000	27	5000	83	5000	70	153	33000	20000	0.869565	0.606061	19000	0.826087	0.575758	17000	0.73913	0.515152
387	5	0	80	M	160	66.4	25.9	56.8819	34000	21	5000	86			39000	27000	0.794118	0.692308	29000	0.852941	0.74359	26000	0.764706	0.666667	29000	22	5000	102	5000	78	180	39000	22000	0.758621	0.564103	21000	0.724138	0.538462	19000	0.655172	0.487179
390	1	0	59	F	154.6	67.1	28.1	47.4921	34000	42	5000	56			39000	28000	0.823529	0.717949	31000	0.911765	0.794872	28000	0.823529	0.717949	24000	20	5000	73	5000	63	136	34000	21000	0.875	0.617647	21000	0.875	0.617647	19000	0.791667	0.558824
391	17	0	67	M	168	42.4	15	64.126	22000	12	5000	60			27000	21000	0.954545	0.777778	19000	0.863636	0.703704	18000	0.818182	0.666667	33000	16	5000	62	5000	63	125	43000	28000	0.848485	0.651163	28000	0.848485	0.651163	25000	0.757576	0.581395
395	1	0	27	M	165	55	20.2	61.4094	28000	16	5000	40			33000	26000	0.928571	0.787879	27000	0.964286	0.818182	25000	0.892857	0.757576	31000	25	5000	66	5000	80	146	41000	24000	0.774194	0.585366	24000	0.774194	0.585366	21000	0.677419	0.512195
397	4	0	61	M	167	50	17.9	63.2205	25000	11	5000	69			30000	22000	0.88	0.733333	22000	0.88	0.733333	19000	0.76	0.633333	32000	20	5000	66	5000	95	161	42000	24000	0.75	0.571429	23000	0.71875	0.547619	21000	0.65625	0.5
402	1	0	30	F	153.7	54.9	23.2	46.6772	28000	29	5000	74			33000	23000	0.821429	0.69697	25000	0.892857	0.757576	22000	0.785714	0.666667	24000	42	5000	78	5000	93	171	34000	19000	0.791667	0.558824	18000	0.75	0.529412	16000	0.666667	0.470588
406	1	0	58	M	173.6	55.6	18.4	69.1969	28000	18	5000	55			33000	25000	0.892857	0.757576	25000	0.892857	0.757576	22000	0.785714	0.666667	35000	26	5000	71	5000	109	180	45000	24000	0.685714	0.533333	23000	0.657143	0.511111	21000	0.6	0.466667
409	1	0	78	F	152.7	46.25	19.8	45.7717	24000	14	5000	93			29000	20000	0.833333	0.689655	21000	0.875	0.724138	19000	0.791667	0.655172	23000	27	5000	108	5000	70	178	33000	19000	0.826087	0.575758	18000	0.782609	0.545455	16000	0.695652	0.484848
413	1	0	55	M	162.4	64.8	24.6	59.0551	33000	27	5000	81			38000	26000	0.787879	0.684211	27000	0.818182	0.710526	25000	0.757576	0.657895	30000	18	5000	47	5000	86	133	40000	25000	0.833333	0.625	25000	0.833333	0.625	22000	0.733333	0.55
418	3	0	65	M	159.8	49.6	19.4	56.7008	25000	15	5000	68			30000	22000	0.88	0.733333	22000	0.88	0.733333	20000	0.8	0.666667	29000	18	5000	41	5000	69	110	39000	26000	0.896552	0.666667	26000	0.896552	0.666667	23000	0.793103	0.589744
419	1	0	67	M	166.4	49	17.7	62.6772	25000	29	5000	79			30000	21000	0.84	0.7	19000	0.76	0.633333	18000	0.72	0.6	32000	10	5000	61	5000	69	130	42000	27000	0.84375	0.642857	27000	0.84375	0.642857	24000	0.75	0.571429
425	6	0	41	F	163.5	54.9	20.5	55.5512	28000	21	5000	68			33000	24000	0.857143	0.727273	25000	0.892857	0.757576	22000	0.785714	0.666667	28000	32	5000	73	5000	7	80	38000	27000	0.964286	0.710526	28000	1	0.736842	25000	0.892857	0.657895
435	1	0	62	F	150.1	56.3	25	43.4173	29000	9	5000	87			34000	24000	0.827586	0.705882	26000	0.896552	0.764706	24000	0.827586	0.705882	22000	7	5000	81	5000	73	154	32000	20000	0.909091	0.625	19000	0.863636	0.59375	18000	0.818182	0.5625
441	1	0	72	M	155.6	61.2	25.3	52.8976	31000	21	5000	49			36000	27000	0.870968	0.75	30000	0.967742	0.833333	27000	0.870968	0.75	27000	14	5000	107	5000	94	201	37000	20000	0.740741	0.540541	19000	0.703704	0.513514	17000	0.62963	0.459459
451	1	0	62	M	164.5	83.5	30.9	60.9567	42000	17	5000	79			47000	33000	0.785714	0.702128	37000	0.880952	0.787234	33000	0.785714	0.702128	31000	23	5000	58	5000	68	126	41000	26000	0.83871	0.634146	26000	0.83871	0.634146	23000	0.741935	0.560976
452	1	0	80	F	157.4	49.6	20	50.0276	25000	31	5000	51			30000	22000	0.88	0.733333	23000	0.92	0.766667	21000	0.84	0.7	26000	20	5000	60	5000	73	133	36000	23000	0.884615	0.638889	23000	0.884615	0.638889	20000	0.769231	0.555556
459	2	0	57	F	156.1	49.6	20.4	48.8504	25000	10	5000	100			30000	20000	0.8	0.666667	21000	0.84	0.7	19000	0.76	0.633333	25000	28	5000	23	5000	63	86	35000	24000	0.96	0.685714	25000	1	0.714286	22000	0.88	0.628571
460	1	0	72	M	167.2	75	26.8	63.4016	38000	15	5000	76			43000	31000	0.815789	0.72093	33000	0.868421	0.767442	30000	0.789474	0.697674	32000	20	5000	41	5000	67	108	42000	28000	0.875	0.666667	28000	0.875	0.666667	25000	0.78125	0.595238
463	1	0	78	F	152.2	39.6	17.1	45.3189	20000	22	5000	44			25000	20000	1	0.8	20000	1	0.8	18000	0.9	0.72	23000	41	5000	70	5000	53	123	33000	21000	0.913043	0.636364	20000	0.869565	0.606061	18000	0.782609	0.545455
464	1	0	69	M	170	74.1	25.6	65.937	38000	24	5000	87			43000	29000	0.763158	0.674419	31000	0.815789	0.72093	28000	0.736842	0.651163	33000	34	5000	83	5000	87	170	43000	24000	0.727273	0.55814	22000	0.666667	0.511628	20000	0.606061	0.465116
468	1	0	63	M	164	60.7	22.6	60.5039	31000	31	5000	44			36000	27000	0.870968	0.75	28000	0.903226	0.777778	26000	0.83871	0.722222	31000	20	5000	91	5000	72	163	41000	24000	0.774194	0.585366	23000	0.741935	0.560976	21000	0.677419	0.512195
472	1	0	64	M	171.5	57.7	19.6	67.2953	29000	24	5000	48			34000	26000	0.896552	0.764706	26000	0.896552	0.764706	24000	0.827586	0.705882	34000	20	5000	37	5000	47	84	44000	31000	0.911765	0.704545	32000	0.941176	0.727273	29000	0.852941	0.659091
474	1	0	72	M	164.3	67.75	25.1	60.7756	34000	29	5000	88			39000	26000	0.764706	0.666667	27000	0.794118	0.692308	25000	0.735294	0.641026	31000	28	5000	57	5000	74	131	41000	25000	0.806452	0.609756	25000	0.806452	0.609756	22000	0.709677	0.536585
481	1	0	76	F	151	61.6	27	44.2323	31000	24	5000	52			36000	27000	0.870968	0.75	30000	0.967742	0.833333	27000	0.870968	0.75	23000	32	5000	78	5000	67	145	33000	20000	0.869565	0.606061	20000	0.869565	0.606061	18000	0.782609	0.545455
490	1	0	81	F	158	61.2	24.5	50.5709	31000	26	5000	65			36000	26000	0.83871	0.722222	28000	0.903226	0.777778	25000	0.806452	0.694444	26000	17	5000	60	5000	68	128	36000	23000	0.884615	0.638889	23000	0.884615	0.638889	21000	0.807692	0.583333
495	1	0	57	F	160.4	53.1	20.6	52.7441	27000	9	5000	70			32000	24000	0.888889	0.75	25000	0.925926	0.78125	22000	0.814815	0.6875	27000	29	5000	92	5000	78	170	37000	21000	0.777778	0.567568	20000	0.740741	0.540541	18000	0.666667	0.486486
520	1	0	34	M	174.4	76.1	25	69.9213	39000	27	5000	71			44000	31000	0.794872	0.704545	32000	0.820513	0.727273	29000	0.74359	0.659091	35000	30	5000	92	5000	60	152	45000	26000	0.742857	0.577778	25000	0.714286	0.555556	23000	0.657143	0.511111
521	2	0	82	M	160.4	51.5	20	57.2441	26000	26	5000	63			31000	23000	0.884615	0.741935	23000	0.884615	0.741935	20000	0.769231	0.645161	29000	12	5000	65	5000	81	146	39000	24000	0.827586	0.615385	23000	0.793103	0.589744	21000	0.724138	0.538462
524	1	0	53	F	149	44.4	20	42.4213	23000	20	5000	50			28000	22000	0.956522	0.785714	23000	1	0.821429	21000	0.913043	0.75	22000	4	5000	82	5000	97	179	32000	19000	0.863636	0.59375	18000	0.818182	0.5625	16000	0.727273	0.5
527	1	0	18	M	185	62.6	18.3	79.5197	32000	5	5000	64			37000	28000	0.875	0.756757	28000	0.875	0.756757	25000	0.78125	0.675676	40000	9	5000	82	5000	62	144	50000	31000	0.775	0.62	30000	0.75	0.6	27000	0.675	0.54
535	8	0	77	M	163	42	15.8	59.5984	21000	29	5000	75			26000	18000	0.857143	0.692308	16000	0.761905	0.615385	15000	0.714286	0.576923	30000	20	5000	110	5000	61	171	40000	23000	0.766667	0.575	22000	0.733333	0.55	20000	0.666667	0.5
536	3	0	50	F	157.1	51.65	20.9	49.7559	26000	23	5000	100			31000	21000	0.807692	0.677419	21000	0.807692	0.677419	19000	0.730769	0.612903	25000	17	5000	81	5000	64	145	35000	22000	0.88	0.628571	21000	0.84	0.6	19000	0.76	0.542857
541	1	0	60	M	171	55.4	18.9	66.8425	28000	26	5000	116			33000	21000	0.75	0.636364	19000	0.678571	0.575758	17000	0.607143	0.515152	34000	10	5000	92	5000	115	207	44000	23000	0.676471	0.522727	22000	0.647059	0.5	19000	0.558824	0.431818
544	1	0	72	M	164.3	68.45	25.4	60.7756	35000	13	5000	74			40000	29000	0.828571	0.725	31000	0.885714	0.775	28000	0.8	0.7	31000	23	5000	69	5000	82	151	41000	24000	0.774194	0.585366	24000	0.774194	0.585366	21000	0.677419	0.512195
553	4	0	57	F	160.4	63	24.5	52.7441	32000	30	5000	99			37000	24000	0.75	0.648649	26000	0.8125	0.702703	23000	0.71875	0.621622	27000	17	5000	63	5000	56	119	37000	24000	0.888889	0.648649	24000	0.888889	0.648649	22000	0.814815	0.594595
559	1	0	59	M	169.8	53.9	18.7	65.7559	27000	31	5000	60			32000	23000	0.851852	0.71875	22000	0.814815	0.6875	20000	0.740741	0.625	33000	13	5000	42	5000	47	89	43000	30000	0.909091	0.697674	31000	0.939394	0.72093	28000	0.848485	0.651163
560	1	0	61	F	150	52	23.1	43.3268	26000	14	5000	57			31000	24000	0.923077	0.774194	25000	0.961538	0.806452	23000	0.884615	0.741935	22000	21	5000	69	5000	62	131	32000	20000	0.909091	0.625	20000	0.909091	0.625	18000	0.818182	0.5625
570	1	0	62	F	154.6	62.65	26.2	47.4921	32000	7	5000	58			37000	28000	0.875	0.756757	31000	0.96875	0.837838	28000	0.875	0.756757	24000	20	5000	87	5000	63	150	34000	21000	0.875	0.617647	20000	0.833333	0.588235	18000	0.75	0.529412
584	1	0	69	M	160.5	62.1	24.1	57.3346	32000	10	5000	115			37000	24000	0.75	0.648649	25000	0.78125	0.675676	22000	0.6875	0.594595	29000	28	5000	67	5000	96	163	39000	22000	0.758621	0.564103	21000	0.724138	0.538462	19000	0.655172	0.487179
585	1	0	62	F	154.1	59.65	25.1	47.0394	30000	22	5000	65			35000	25000	0.833333	0.714286	28000	0.933333	0.8	25000	0.833333	0.714286	24000	15	5000	102	5000	55	157	34000	21000	0.875	0.617647	20000	0.833333	0.588235	18000	0.75	0.529412
587	2	0	38	F	155	40.05	16.7	47.8543	21000	26	5000	22			26000	21000	1	0.807692	22000	1.04762	0.846154	20000	0.952381	0.769231	24000	10	5000	76	5000	44	120	34000	23000	0.958333	0.676471	23000	0.958333	0.676471	21000	0.875	0.617647
593	1	0	74	M	167	65.7	23.6	63.2205	33000	11	5000	60			38000	29000	0.878788	0.763158	30000	0.909091	0.789474	27000	0.818182	0.710526	32000	22	5000	71	5000	44	115	42000	27000	0.84375	0.642857	27000	0.84375	0.642857	25000	0.78125	0.595238
596	1	0	51	F	158.5	40.8	16.2	51.0236	21000	21	5000	56			26000	20000	0.952381	0.769231	19000	0.904762	0.730769	18000	0.857143	0.692308	26000	16	5000	45	5000	58	103	36000	25000	0.961538	0.694444	25000	0.961538	0.694444	22000	0.846154	0.611111
599	1	0	70	M	175	90.8	29.6	70.4646	46000	11	5000	70			51000	37000	0.804348	0.72549	41000	0.891304	0.803922	37000	0.804348	0.72549	36000	29	5000	79	5000	62	141	46000	28000	0.777778	0.608696	27000	0.75	0.586957	24000	0.666667	0.521739
603	2	0	62	M	168	57.7	20.4	64.126	29000	38	5000	86			34000	23000	0.793103	0.676471	22000	0.758621	0.647059	20000	0.689655	0.588235	33000	15	5000	42	5000	87	129	43000	27000	0.818182	0.627907	27000	0.818182	0.627907	24000	0.727273	0.55814
617	6	0	55	M	167.3	56.1	20	63.4921	29000	23	5000	80			34000	24000	0.827586	0.705882	23000	0.793103	0.676471	21000	0.724138	0.617647	32000	17	5000	95	5000	65	160	42000	25000	0.78125	0.595238	24000	0.75	0.571429	22000	0.6875	0.52381
622	1	0	77	M	170.3	66.8	23	66.2087	34000	21	5000	92			39000	26000	0.764706	0.666667	27000	0.794118	0.692308	24000	0.705882	0.615385	34000	17	5000	71	5000	69	140	44000	27000	0.794118	0.613636	27000	0.794118	0.613636	24000	0.705882	0.545455
624	1	0	74	M	168	54	19.1	64.126	27000	18	5000	65			32000	24000	0.888889	0.75	23000	0.851852	0.71875	21000	0.777778	0.65625	33000	29	5000	90	5000	80	170	43000	24000	0.727273	0.55814	23000	0.69697	0.534884	21000	0.636364	0.488372
628	1	0	43	M	169	77.25	27	65.0315	39000	19	5000	72			44000	31000	0.794872	0.704545	34000	0.871795	0.772727	30000	0.769231	0.681818	33000	19	5000	69	5000	48	117	43000	28000	0.848485	0.651163	28000	0.848485	0.651163	25000	0.757576	0.581395
629	1	0	78	M	169.9	68.15	23.6	65.8465	35000	28	5000	69			40000	28000	0.8	0.7	29000	0.828571	0.725	26000	0.742857	0.65	33000	13	5000	61	5000	59	120	43000	28000	0.848485	0.651163	28000	0.848485	0.651163	25000	0.757576	0.581395
631	2	0	45	F	155	42.6	17.7	47.8543	22000	14	5000	112			27000	18000	0.818182	0.666667	17000	0.772727	0.62963	15000	0.681818	0.555556	24000	15	5000	87	5000	104	191	34000	19000	0.791667	0.558824	18000	0.75	0.529412	16000	0.666667	0.470588
634	2	0	70	M	165.6	66.8	24.4	61.9528	34000	18	5000	78			39000	28000	0.823529	0.717949	29000	0.852941	0.74359	26000	0.764706	0.666667	31000	21	5000	79	5000	55	134	41000	26000	0.83871	0.634146	25000	0.806452	0.609756	23000	0.741935	0.560976
637	1	0	65	M	171	79.5	27.2	66.8425	40000	25	5000	76			45000	31000	0.775	0.688889	34000	0.85	0.755556	30000	0.75	0.666667	34000	23	5000	76	5000	47	123	44000	28000	0.823529	0.636364	28000	0.823529	0.636364	25000	0.735294	0.568182
641	5	0	49	M	176	65.9	21.3	71.3701	33000	16	5000	60			38000	28000	0.848485	0.736842	29000	0.878788	0.763158	26000	0.787879	0.684211	36000	33	5000	88	5000	51	139	46000	28000	0.777778	0.608696	27000	0.75	0.586957	24000	0.666667	0.521739
654	1	0	60	F	146.5	36.55	17	40.1575	19000	14	5000	130			24000	15000	0.789474	0.625	14000	0.736842	0.583333	13000	0.684211	0.541667	21000	17	5000	50	5000	71	121	31000	20000	0.952381	0.645161	20000	0.952381	0.645161	18000	0.857143	0.580645
657	1	0	77	M	159.1	53.5	21.1	56.0669	27000	22	5000	88			32000	22000	0.814815	0.6875	22000	0.814815	0.6875	20000	0.740741	0.625	29000	16	5000	74	5000	60	134	39000	25000	0.862069	0.641026	25000	0.862069	0.641026	22000	0.758621	0.564103
663	1	0	51	F	158.5	40.8	16.2	51.0236	21000	15	5000	69			26000	19000	0.904762	0.730769	19000	0.904762	0.730769	17000	0.809524	0.653846	26000	18	5000	30	5000	72	102	36000	24000	0.923077	0.666667	25000	0.961538	0.694444	22000	0.846154	0.611111
667	1	0	70	M	156.7	62.3	25.4	53.8937	32000	28	5000	25			37000	30000	0.9375	0.810811	32000	1	0.864865	29000	0.90625	0.783784	27000	20	5000	84	5000	83	167	37000	21000	0.777778	0.567568	20000	0.740741	0.540541	18000	0.666667	0.486486
669	1	0	62	M	160.9	54.5	21.1	57.6969	28000	13	5000	44			33000	26000	0.928571	0.787879	27000	0.964286	0.818182	25000	0.892857	0.757576	29000	18	5000	75	5000	58	133	39000	25000	0.862069	0.641026	24000	0.827586	0.615385	22000	0.758621	0.564103
685	1	0	77	M	169.1	70.4	24.6	65.122	36000	22	5000	86			41000	28000	0.777778	0.682927	29000	0.805556	0.707317	26000	0.722222	0.634146	33000	23	5000	65	5000	53	118	43000	28000	0.848485	0.651163	28000	0.848485	0.651163	25000	0.757576	0.581395
697	1	0	60	M	165	50.5	18.5	61.4094	26000	21	5000	70			31000	22000	0.846154	0.709677	22000	0.846154	0.709677	20000	0.769231	0.645161	31000	17	5000	49	5000	73	122	41000	26000	0.83871	0.634146	26000	0.83871	0.634146	24000	0.774194	0.585366
703	5	0	33	F	159.8	50.25	19.7	52.2008	26000	12	5000	51			31000	24000	0.923077	0.774194	25000	0.961538	0.806452	23000	0.884615	0.741935	27000	18	5000	63	5000	75	138	37000	23000	0.851852	0.621622	23000	0.851852	0.621622	21000	0.777778	0.567568
716	1	0	60	M	176.1	64.4	20.8	71.4606	33000	12	5000	55			38000	29000	0.878788	0.763158	30000	0.909091	0.789474	27000	0.818182	0.710526	36000	10	5000	73	5000	80	153	46000	28000	0.777778	0.608696	27000	0.75	0.586957	24000	0.666667	0.521739
722	1	0	82	M	165.1	58.85	21.6	61.5	30000	17	5000	23			35000	29000	0.966667	0.828571	31000	1.03333	0.885714	28000	0.933333	0.8	31000	31	5000	103	5000	56	159	41000	24000	0.774194	0.585366	23000	0.741935	0.560976	21000	0.677419	0.512195
725	1	0	75	F	147.3	47.2	21.8	40.8819	24000	25	5000	79			29000	20000	0.833333	0.689655	22000	0.916667	0.758621	19000	0.791667	0.655172	21000	35	5000	88	5000	93	181	31000	17000	0.809524	0.548387	16000	0.761905	0.516129	15000	0.714286	0.483871
726	1	0	76	M	167.8	65.5	23.3	63.9449	33000	34	5000	86			38000	25000	0.757576	0.657895	26000	0.787879	0.684211	23000	0.69697	0.605263	32000	17	5000	79	5000	43	122	42000	27000	0.84375	0.642857	27000	0.84375	0.642857	24000	0.75	0.571429
729	1	0	70	F	149	53.2	24	42.4213	27000	20	5000	48			32000	25000	0.925926	0.78125	27000	1	0.84375	24000	0.888889	0.75	22000	22	5000	84	5000	37	121	32000	21000	0.954545	0.65625	21000	0.954545	0.65625	19000	0.863636	0.59375
737	3	0	61	M	181	78.8	24.1	75.8976	40000	33	5000	92			45000	29000	0.725	0.644444	30000	0.75	0.666667	27000	0.675	0.6	38000	16	5000	40	5000	72	112	48000	31000	0.815789	0.645833	31000	0.815789	0.645833	28000	0.736842	0.583333
744	1	0	57	F	160.4	68.1	26.5	52.7441	35000	16	5000	94			40000	27000	0.771429	0.675	30000	0.857143	0.75	27000	0.771429	0.675	27000	22	5000	61	5000	63	124	37000	24000	0.888889	0.648649	24000	0.888889	0.648649	21000	0.777778	0.567568
745	1	0	66	F	159.3	53.1	20.9	51.748	27000	19	5000	80			32000	23000	0.851852	0.71875	23000	0.851852	0.71875	21000	0.777778	0.65625	26000	18	5000	88	5000	44	132	36000	23000	0.884615	0.638889	23000	0.884615	0.638889	21000	0.807692	0.583333
750	2	0	67	F	148.6	49.6	22.5	42.0591	25000	6	5000	51			30000	24000	0.96	0.8	26000	1.04	0.866667	23000	0.92	0.766667	22000	18	5000	79	5000	72	151	32000	20000	0.909091	0.625	19000	0.863636	0.59375	17000	0.772727	0.53125
756	1	0	58	M	164.8	76.6	28.2	61.2283	39000	20	5000	61			44000	32000	0.820513	0.727273	35000	0.897436	0.795455	32000	0.820513	0.727273	31000	6	5000	29	5000	75	104	41000	28000	0.903226	0.682927	28000	0.903226	0.682927	26000	0.83871	0.634146
765	1	0	69	M	170	64.85	22.4	65.937	33000	19	5000	63			38000	28000	0.848485	0.736842	29000	0.878788	0.763158	26000	0.787879	0.684211	33000	17	5000	71	5000	86	157	43000	25000	0.757576	0.581395	24000	0.727273	0.55814	22000	0.666667	0.511628
772	1	0	64	M	173.4	72.5	24.1	69.0157	37000	20	5000	62			42000	31000	0.837838	0.738095	32000	0.864865	0.761905	29000	0.783784	0.690476	35000	14	5000	91	5000	69	160	45000	27000	0.771429	0.6	26000	0.742857	0.577778	23000	0.657143	0.511111
775	5	0	62	M	157	49.1	19.9	54.1654	25000	27	5000	94			30000	20000	0.8	0.666667	19000	0.76	0.633333	18000	0.72	0.6	28000	5	5000	79	5000	48	127	38000	25000	0.892857	0.657895	25000	0.892857	0.657895	23000	0.821429	0.605263
777	3	0	70	F	151.9	42.9	18.6	45.0472	22000	16	5000	68			27000	20000	0.909091	0.740741	20000	0.909091	0.740741	18000	0.818182	0.666667	23000	17	5000	91	5000	56	147	33000	20000	0.869565	0.606061	20000	0.869565	0.606061	18000	0.782609	0.545455
781	3	0	70	F	152.6	45.25	19.4	45.6811	23000	13	5000	97			28000	19000	0.826087	0.678571	19000	0.826087	0.678571	17000	0.73913	0.607143	23000	14	5000	46	5000	51	97	33000	23000	1	0.69697	23000	1	0.69697	21000	0.913043	0.636364
783	4	0	62	F	139	51.9	26.9	33.3661	26000	11	5000	83			31000	22000	0.846154	0.709677	25000	0.961538	0.806452	23000	0.884615	0.741935	17000	23	5000	69	5000	81	150	27000	17000	1	0.62963	16000	0.941176	0.592593	15000	0.882353	0.555556
813	12	0	61	M	183	59.9	17.9	77.7087	30000	9	5000	73			35000	26000	0.866667	0.742857	25000	0.833333	0.714286	22000	0.733333	0.628571	39000	13	5000	52	5000	79	131	49000	31000	0.794872	0.632653	30000	0.769231	0.612245	27000	0.692308	0.55102
815	1	0	69	M	169.5	57.7	20.1	65.4843	29000	22	5000	70			34000	24000	0.827586	0.705882	24000	0.827586	0.705882	22000	0.758621	0.647059	33000	16	5000	46	5000	39	85	43000	31000	0.939394	0.72093	31000	0.939394	0.72093	28000	0.848485	0.651163
818	7	0	68	M	166.1	71	25.7	62.4055	36000	15	5000	28			41000	34000	0.944444	0.829268	36000	1	0.878049	33000	0.916667	0.804878	32000	20	5000	53	5000	82	135	42000	26000	0.8125	0.619048	26000	0.8125	0.619048	23000	0.71875	0.547619
819	1	0	81	F	152.6	51.2	22	45.6811	26000	19	5000	75			31000	22000	0.846154	0.709677	23000	0.884615	0.741935	21000	0.807692	0.677419	23000	31	5000	50	5000	75	125	33000	21000	0.913043	0.636364	20000	0.869565	0.606061	18000	0.782609	0.545455
830	1	0	77	M	166	55.5	20.1	62.315	28000	28	5000	67			33000	24000	0.857143	0.727273	23000	0.821429	0.69697	21000	0.75	0.636364	32000	21	5000	97	5000	56	153	42000	25000	0.78125	0.595238	25000	0.78125	0.595238	22000	0.6875	0.52381
835	1	0	52	F	161.3	47.75	18.4	53.5591	24000	16	5000	54			29000	22000	0.916667	0.758621	23000	0.958333	0.793103	20000	0.833333	0.689655	27000	4	5000	77	5000	83	160	37000	22000	0.814815	0.594595	22000	0.814815	0.594595	20000	0.740741	0.540541
843	8	0	64	M	164.6	68.05	25.1	61.0472	35000	23	5000	52			40000	30000	0.857143	0.75	32000	0.914286	0.8	29000	0.828571	0.725	31000	28	5000	45	5000	67	112	41000	26000	0.83871	0.634146	26000	0.83871	0.634146	24000	0.774194	0.585366
846	24	0	54	F	156.9	48.5	19.7	49.5748	25000	19	5000	70			30000	22000	0.88	0.733333	22000	0.88	0.733333	20000	0.8	0.666667	25000	25	5000	70	5000	41	111	35000	23000	0.92	0.657143	23000	0.92	0.657143	21000	0.84	0.6
847	6	0	57	F	157.1	54.1	21.9	49.7559	28000	16	5000	54			33000	25000	0.892857	0.757576	27000	0.964286	0.818182	24000	0.857143	0.727273	25000	36	5000	80	5000	77	157	35000	20000	0.8	0.571429	19000	0.76	0.542857	17000	0.68	0.485714
855	1	0	55	F	156.4	62.1	25.4	49.122	32000	21	5000	72			37000	26000	0.8125	0.702703	29000	0.90625	0.783784	26000	0.8125	0.702703	25000	22	5000	69	5000	43	112	35000	23000	0.92	0.657143	23000	0.92	0.657143	21000	0.84	0.6
860	4	0	57	M	166.9	59.3	21.3	63.1299	30000	16	5000	76			35000	25000	0.833333	0.714286	25000	0.833333	0.714286	23000	0.766667	0.657143	32000	24	5000	43	5000	72	115	42000	27000	0.84375	0.642857	27000	0.84375	0.642857	24000	0.75	0.571429
869	1	0	80	M	163	42.3	15.9	59.5984	22000	15	5000	76			27000	20000	0.909091	0.740741	18000	0.818182	0.666667	16000	0.727273	0.592593	30000	14	5000	51	5000	75	126	40000	26000	0.866667	0.65	25000	0.833333	0.625	23000	0.766667	0.575
870	1	0	58	M	165.2	69.8	25.6	61.5906	35000	24	5000	78			40000	28000	0.8	0.7	29000	0.828571	0.725	26000	0.742857	0.65	31000	20	5000	56	5000	33	89	41000	29000	0.935484	0.707317	29000	0.935484	0.707317	26000	0.83871	0.634146
876	1	0	75	M	174	70.1	23.2	69.5591	36000	24	5000	48			41000	31000	0.861111	0.756098	33000	0.916667	0.804878	29000	0.805556	0.707317	35000	21	5000	83	5000	54	137	45000	28000	0.8	0.622222	27000	0.771429	0.6	25000	0.714286	0.555556
885	1	0	51	M	169.5	57.5	20	65.4843	29000	18	5000	88			34000	23000	0.793103	0.676471	23000	0.793103	0.676471	21000	0.724138	0.617647	33000	12	5000	71	5000	76	147	43000	26000	0.787879	0.604651	26000	0.787879	0.604651	23000	0.69697	0.534884
890	1	0	57	F	156.3	85.8	35.1	49.0315	43000	23	5000	50			48000	36000	0.837209	0.75	41000	0.953488	0.854167	37000	0.860465	0.770833	25000	21	5000	49	5000	82	131	35000	22000	0.88	0.628571	22000	0.88	0.628571	20000	0.8	0.571429
917	2	0	74	M	167	54.6	19.6	63.2205	28000	34	5000	85			33000	22000	0.785714	0.666667	21000	0.75	0.636364	19000	0.678571	0.575758	32000	31	5000	63	5000	109	172	42000	23000	0.71875	0.547619	22000	0.6875	0.52381	20000	0.625	0.47619
926	1	0	75	M	156.2	52	21.3	53.4409	26000	32	5000	89			31000	21000	0.807692	0.677419	21000	0.807692	0.677419	19000	0.730769	0.612903	27000	15	5000	79	5000	66	145	37000	23000	0.851852	0.621622	22000	0.814815	0.594595	20000	0.740741	0.540541
931	3	0	65	M	159.8	49.6	19.4	56.7008	25000	17	5000	114			30000	19000	0.76	0.633333	18000	0.72	0.6	16000	0.64	0.533333	29000	14	5000	94	5000	75	169	39000	23000	0.793103	0.589744	22000	0.758621	0.564103	20000	0.689655	0.512821
945	4	0	45	F	153.8	51.3	21.7	46.7677	26000	29	5000	79			31000	21000	0.807692	0.677419	22000	0.846154	0.709677	20000	0.769231	0.645161	24000	30	5000	62	5000	91	153	34000	20000	0.833333	0.588235	19000	0.791667	0.558824	17000	0.708333	0.5
949	1	0	67	F	152.8	47.5	20.3	45.8622	24000	20	5000	103			29000	19000	0.791667	0.655172	19000	0.791667	0.655172	18000	0.75	0.62069	23000	26	5000	69	5000	41	110	33000	22000	0.956522	0.666667	22000	0.956522	0.666667	20000	0.869565	0.606061
959	1	0	71	M	156.6	64.8	26.4	53.8031	33000	19	5000	62			38000	28000	0.848485	0.736842	30000	0.909091	0.789474	27000	0.818182	0.710526	27000	23	5000	68	5000	53	121	37000	24000	0.888889	0.648649	24000	0.888889	0.648649	21000	0.777778	0.567568
963	1	0	83	M	165	71.3	26.2	61.4094	36000	14	5000	94			41000	28000	0.777778	0.682927	30000	0.833333	0.731707	27000	0.75	0.658537	31000	20	5000	88	5000	72	160	41000	24000	0.774194	0.585366	23000	0.741935	0.560976	21000	0.677419	0.512195
967	1	0	69	M	169.9	62.5	21.7	65.8465	32000	26	5000	78			37000	26000	0.8125	0.702703	26000	0.8125	0.702703	23000	0.71875	0.621622	33000	12	5000	38	5000	56	94	43000	30000	0.909091	0.697674	30000	0.909091	0.697674	27000	0.818182	0.627907
972	1	0	64	M	174.6	62.2	20.4	70.1024	32000	21	5000	33			37000	30000	0.9375	0.810811	31000	0.96875	0.837838	28000	0.875	0.756757	36000	16	5000	55	5000	54	109	46000	31000	0.861111	0.673913	31000	0.861111	0.673913	28000	0.777778	0.608696
975	1	0	70	M	165	63.6	23.4	61.4094	32000	32	5000	107			37000	23000	0.71875	0.621622	23000	0.71875	0.621622	21000	0.65625	0.567568	31000	13	5000	58	5000	54	112	41000	27000	0.870968	0.658537	28000	0.903226	0.682927	25000	0.806452	0.609756
979	1	0	86	M	170	61.9	21.4	65.937	31000	20	5000	59			36000	27000	0.870968	0.75	27000	0.870968	0.75	25000	0.806452	0.694444	33000	16	5000	60	5000	80	140	43000	26000	0.787879	0.604651	26000	0.787879	0.604651	23000	0.69697	0.534884
980	6	0	62	M	177.8	75.2	23.8	73	38000	16	5000	78			43000	30000	0.789474	0.697674	31000	0.815789	0.72093	28000	0.736842	0.651163	37000	20	5000	41	5000	99	140	47000	28000	0.756757	0.595745	28000	0.756757	0.595745	25000	0.675676	0.531915
983	1	0	68	F	161.5	65.5	25.1	53.7402	33000	0	5000	64			38000	29000	0.878788	0.763158	32000	0.969697	0.842105	29000	0.878788	0.763158	27000	27	5000	76	5000	56	132	37000	23000	0.851852	0.621622	23000	0.851852	0.621622	20000	0.740741	0.540541
984	1	0	79	F	145	50.3	23.9	38.7992	26000	29	5000	48			31000	23000	0.884615	0.741935	26000	1	0.83871	23000	0.884615	0.741935	20000	17	5000	76	5000	68	144	30000	19000	0.95	0.633333	19000	0.95	0.633333	17000	0.85	0.566667
985	4	0	49	F	163	51.3	19.3	55.0984	26000	25	5000	87			31000	21000	0.807692	0.677419	21000	0.807692	0.677419	19000	0.730769	0.612903	28000	24	5000	76	5000	72	148	38000	23000	0.821429	0.605263	22000	0.785714	0.578947	20000	0.714286	0.526316
990	2	0	63	M	178.4	72.4	22.7	73.5433	37000	16	5000	71			42000	30000	0.810811	0.714286	31000	0.837838	0.738095	28000	0.756757	0.666667	37000	25	5000	37	5000	53	90	47000	32000	0.864865	0.680851	32000	0.864865	0.680851	29000	0.783784	0.617021
995	1	0	78	F	159.6	76.3	30	52.0197	39000	15	5000	47			44000	34000	0.871795	0.772727	38000	0.974359	0.863636	34000	0.871795	0.772727	27000	20	5000	52	5000	87	139	37000	23000	0.851852	0.621622	22000	0.814815	0.594595	20000	0.740741	0.540541
1001	2	0	69	M	166.5	62.8	22.7	62.7677	32000	26	5000	60			37000	27000	0.84375	0.72973	28000	0.875	0.756757	25000	0.78125	0.675676	32000	19	5000	93	5000	101	194	42000	22000	0.6875	0.52381	21000	0.65625	0.5	19000	0.59375	0.452381
1002	2	0	45	F	167.4	48.1	17.2	59.0827	25000	19	5000	78			30000	21000	0.84	0.7	21000	0.84	0.7	19000	0.76	0.633333	30000	22	5000	34	5000	67	101	40000	27000	0.9	0.675	27000	0.9	0.675	24000	0.8	0.6
1004	2	0	64	M	163	48.7	18.3	59.5984	25000	14	5000	99			30000	20000	0.8	0.666667	19000	0.76	0.633333	17000	0.68	0.566667	30000	24	5000	62	5000	43	105	40000	27000	0.9	0.675	27000	0.9	0.675	24000	0.8	0.6
1008	1	0	68	F	150.6	51.4	22.7	43.8701	26000	13	5000	10			31000	28000	1.07692	0.903226	30000	1.15385	0.967742	27000	1.03846	0.870968	22000	17	5000	78	5000	64	142	32000	20000	0.909091	0.625	20000	0.909091	0.625	18000	0.818182	0.5625
1016	1	0	76	M	163.9	74	27.5	60.4134	37000	24	5000	43			42000	32000	0.864865	0.761905	35000	0.945946	0.833333	32000	0.864865	0.761905	31000	26	5000	104	5000	67	171	41000	23000	0.741935	0.560976	22000	0.709677	0.536585	20000	0.645161	0.487805
1017	4	0	61	F	157.7	38.2	15.4	50.2992	20000	27	5000	57			25000	19000	0.95	0.76	18000	0.9	0.72	16000	0.8	0.64	26000	27	5000	113	5000	83	196	36000	19000	0.730769	0.527778	18000	0.692308	0.5	17000	0.653846	0.472222
1018	3	0	62	M	157.3	63.8	25.8	54.437	32000	20	5000	96			37000	25000	0.78125	0.675676	26000	0.8125	0.702703	24000	0.75	0.648649	28000	12	5000	65	5000	18	83	38000	28000	1	0.736842	29000	1.03571	0.763158	26000	0.928571	0.684211
1035	1	0	70	M	181	82.2	25.1	75.8976	42000	31	5000	54			47000	34000	0.809524	0.723404	36000	0.857143	0.765957	33000	0.785714	0.702128	38000	24	5000	54	5000	48	102	48000	32000	0.842105	0.666667	32000	0.842105	0.666667	29000	0.763158	0.604167
1041	4	0	55	F	162.7	66.8	25.2	54.8268	34000	41	5000	84			39000	26000	0.764706	0.666667	28000	0.823529	0.717949	25000	0.735294	0.641026	28000	14	5000	54	5000	82	136	38000	24000	0.857143	0.631579	24000	0.857143	0.631579	21000	0.75	0.552632
1044	1	0	62	M	165	66.55	24.4	61.4094	34000	12	5000	59			39000	29000	0.852941	0.74359	31000	0.911765	0.794872	28000	0.823529	0.717949	31000	43	5000	85	5000	63	148	41000	24000	0.774194	0.585366	23000	0.741935	0.560976	21000	0.677419	0.512195
1056	1	0	64	M	170.4	61.8	21.3	66.2992	31000	15	5000	44			36000	28000	0.903226	0.777778	29000	0.935484	0.805556	27000	0.870968	0.75	34000	6	5000	125	5000	62	187	44000	25000	0.735294	0.568182	24000	0.705882	0.545455	22000	0.647059	0.5
1069	1	0	69	M	156.6	63.8	26	53.8031	32000	12	5000	47			37000	29000	0.90625	0.783784	31000	0.96875	0.837838	28000	0.875	0.756757	27000	31	5000	62	5000	71	133	37000	23000	0.851852	0.621622	22000	0.814815	0.594595	20000	0.740741	0.540541
1073	1	0	73	M	172.6	72.3	24.3	68.2913	37000	38	5000	57			42000	30000	0.810811	0.714286	31000	0.837838	0.738095	28000	0.756757	0.666667	35000	23	5000	34	5000	69	103	45000	30000	0.857143	0.666667	30000	0.857143	0.666667	27000	0.771429	0.6
1076	1	0	63	M	167.1	46.5	16.7	63.311	24000	23	5000	87			29000	20000	0.833333	0.689655	18000	0.75	0.62069	16000	0.666667	0.551724	32000	18	5000	67	5000	63	130	42000	27000	0.84375	0.642857	26000	0.8125	0.619048	24000	0.75	0.571429
1083	6	0	44	M	181	68.4	20.9	75.8976	35000	20	5000	52			40000	30000	0.857143	0.75	31000	0.885714	0.775	28000	0.8	0.7	38000	19	5000	44	5000	42	86	48000	34000	0.894737	0.708333	34000	0.894737	0.708333	31000	0.815789	0.645833
1089	1	0	57	M	167.9	58	20.6	64.0354	29000	24	5000	77			34000	24000	0.827586	0.705882	23000	0.793103	0.676471	21000	0.724138	0.617647	33000	10	5000	92	5000	83	175	43000	25000	0.757576	0.581395	24000	0.727273	0.55814	21000	0.636364	0.488372
1093	16	0	46	M	174.9	66.2	21.6	70.374	34000	27	5000	81			39000	27000	0.794118	0.692308	27000	0.794118	0.692308	24000	0.705882	0.615385	36000	14	5000	83	5000	55	138	46000	29000	0.805556	0.630435	28000	0.777778	0.608696	26000	0.722222	0.565217
1094	1	0	38	M	177.3	69.2	22	72.5472	35000	12	5000	51			40000	31000	0.885714	0.775	32000	0.914286	0.8	29000	0.828571	0.725	37000	11	5000	74	5000	54	128	47000	30000	0.810811	0.638298	30000	0.810811	0.638298	27000	0.72973	0.574468
1115	1	0	81	M	176.3	59.3	19.1	71.6417	30000	29	5000	60			35000	25000	0.833333	0.714286	25000	0.833333	0.714286	22000	0.733333	0.628571	36000	25	5000	45	5000	65	110	46000	30000	0.833333	0.652174	30000	0.833333	0.652174	27000	0.75	0.586957
1118	1	0	74	M	158.8	55.1	21.8	55.7953	28000	26	5000	41			33000	26000	0.928571	0.787879	27000	0.964286	0.818182	24000	0.857143	0.727273	28000	25	5000	115	5000	53	168	38000	22000	0.785714	0.578947	21000	0.75	0.552632	19000	0.678571	0.5
1124	1	0	71	M	168.3	89.4	31.6	64.3976	45000	26	5000	66			50000	36000	0.8	0.72	40000	0.888889	0.8	36000	0.8	0.72	33000	21	5000	87	5000	110	197	43000	23000	0.69697	0.534884	21000	0.636364	0.488372	19000	0.575758	0.44186
1131	1	0	62	M	172.1	67.1	22.7	67.8386	34000	20	5000	92			39000	26000	0.764706	0.666667	27000	0.794118	0.692308	24000	0.705882	0.615385	34000	16	5000	122	5000	56	178	44000	25000	0.735294	0.568182	24000	0.705882	0.545455	21000	0.617647	0.477273
1132	1	0	63	M	167.5	56.9	20.3	63.6732	29000	35	5000	94			34000	22000	0.758621	0.647059	21000	0.724138	0.617647	19000	0.655172	0.558824	32000	27	5000	87	5000	58	145	42000	25000	0.78125	0.595238	24000	0.75	0.571429	22000	0.6875	0.52381
1139	1	0	55	F	160	56.8	22.2	52.3819	29000	22	5000	80			34000	24000	0.827586	0.705882	25000	0.862069	0.735294	22000	0.758621	0.647059	27000	32	5000	73	5000	42	115	37000	24000	0.888889	0.648649	24000	0.888889	0.648649	22000	0.814815	0.594595
1143	12	0	74	M	162	68.5	26.1	58.6929	35000	24	5000	62			40000	29000	0.828571	0.725	31000	0.885714	0.775	28000	0.8	0.7	30000	13	5000	97	5000	79	176	40000	23000	0.766667	0.575	22000	0.733333	0.55	20000	0.666667	0.5
1145	1	0	62	F	157.5	54.4	21.9	50.1181	28000	17	5000	50			33000	25000	0.892857	0.757576	27000	0.964286	0.818182	24000	0.857143	0.727273	26000	19	5000	58	5000	86	144	36000	22000	0.846154	0.611111	22000	0.846154	0.611111	20000	0.769231	0.555556
1149	1	0	82	M	164.3	65.9	24.4	60.7756	33000	11	5000	83			38000	27000	0.818182	0.710526	28000	0.848485	0.736842	25000	0.757576	0.657895	31000	30	5000	83	5000	77	160	41000	24000	0.774194	0.585366	23000	0.741935	0.560976	20000	0.645161	0.487805
1154	1	0	57	M	177.2	75.3	24	72.4567	38000	27	5000	51			43000	32000	0.842105	0.744186	33000	0.868421	0.767442	30000	0.789474	0.697674	37000	17	5000	85	5000	37	122	47000	30000	0.810811	0.638298	30000	0.810811	0.638298	27000	0.72973	0.574468
1156	1	0	82	F	142.3	42.5	21	36.3543	22000	15	5000	84			27000	19000	0.863636	0.703704	20000	0.909091	0.740741	18000	0.818182	0.666667	19000	17	5000	78	5000	73	151	29000	18000	0.947368	0.62069	18000	0.947368	0.62069	16000	0.842105	0.551724
1157	3	0	44	F	158	48.5	19.4	50.5709	25000	12	5000	49			30000	23000	0.92	0.766667	25000	1	0.833333	22000	0.88	0.733333	26000	28	5000	91	5000	74	165	36000	21000	0.807692	0.583333	20000	0.769231	0.555556	18000	0.692308	0.5
1165	1	0	35	M	166.6	59.3	21.4	62.8583	30000	11	5000	81			35000	25000	0.833333	0.714286	25000	0.833333	0.714286	23000	0.766667	0.657143	32000	15	5000	45	5000	52	97	42000	29000	0.90625	0.690476	29000	0.90625	0.690476	27000	0.84375	0.642857
1172	1	0	77	F	157	55.8	22.6	49.6654	28000	26	5000	90			33000	22000	0.785714	0.666667	23000	0.821429	0.69697	21000	0.75	0.636364	25000	18	5000	38	5000	112	150	35000	21000	0.84	0.6	20000	0.8	0.571429	18000	0.72	0.514286
1174	11	0	48	M	177	93.1	29.7	72.2756	47000	2	5000	52			52000	41000	0.87234	0.788462	45000	0.957447	0.865385	41000	0.87234	0.788462	37000	20	5000	53	5000	73	126	47000	30000	0.810811	0.638298	29000	0.783784	0.617021	26000	0.702703	0.553191
1186	6	0	69	M	162	60.1	22.9	58.6929	31000	19	5000	66			36000	26000	0.83871	0.722222	27000	0.870968	0.75	25000	0.806452	0.694444	30000	19	5000	43	5000	59	102	40000	27000	0.9	0.675	27000	0.9	0.675	25000	0.833333	0.625
1188	1	0	83	F	130.5	40	23.5	25.6693	20000	36	5000	42			25000	19000	0.95	0.76	21000	1.05	0.84	19000	0.95	0.76	13000	23	5000	72	5000	83	155	23000	14000	1.07692	0.608696	14000	1.07692	0.608696	12000	0.923077	0.521739
1189	1	0	64	M	166.4	44.2	16	62.6772	23000	22	5000	97			28000	19000	0.826087	0.678571	17000	0.73913	0.607143	15000	0.652174	0.535714	32000	35	5000	85	5000	80	165	42000	23000	0.71875	0.547619	22000	0.6875	0.52381	20000	0.625	0.47619
1194	1	0	56	M	180.6	66.4	20.4	75.5354	34000	29	5000	89			39000	26000	0.764706	0.666667	25000	0.735294	0.641026	23000	0.676471	0.589744	38000	9	5000	61	5000	74	135	48000	30000	0.789474	0.625	30000	0.789474	0.625	27000	0.710526	0.5625
1202	1	0	57	F	154.2	50.5	21.2	47.1299	26000	22	5000	82			31000	22000	0.846154	0.709677	23000	0.884615	0.741935	20000	0.769231	0.645161	24000	18	5000	76	5000	93	169	34000	20000	0.833333	0.588235	19000	0.791667	0.558824	17000	0.708333	0.5
1203	1	0	75	M	163	58.8	22.1	59.5984	30000	23	5000	48			35000	27000	0.9	0.771429	28000	0.933333	0.8	25000	0.833333	0.714286	30000	3	5000	57	5000	51	108	40000	28000	0.933333	0.7	28000	0.933333	0.7	25000	0.833333	0.625
1204	1	0	79	F	150	50	22.2	43.3268	25000	31	5000	72			30000	21000	0.84	0.7	22000	0.88	0.733333	20000	0.8	0.666667	22000	16	5000	52	5000	91	143	32000	20000	0.909091	0.625	19000	0.863636	0.59375	17000	0.772727	0.53125
1208	1	0	76	M	166.4	61.5	22.2	62.6772	31000	29	5000	64			36000	26000	0.83871	0.722222	26000	0.83871	0.722222	24000	0.774194	0.666667	32000	15	5000	112	5000	93	205	42000	22000	0.6875	0.52381	21000	0.65625	0.5	19000	0.59375	0.452381
1211	3	0	77	M	170	63.9	22.1	65.937	32000	10	5000	51			37000	29000	0.90625	0.783784	30000	0.9375	0.810811	27000	0.84375	0.72973	33000	17	5000	77	5000	62	139	43000	27000	0.818182	0.627907	26000	0.787879	0.604651	23000	0.69697	0.534884
1212	1	0	53	M	166	52.7	19.1	62.315	27000	23	5000	70			32000	23000	0.851852	0.71875	23000	0.851852	0.71875	20000	0.740741	0.625	32000	28	5000	71	5000	59	130	42000	26000	0.8125	0.619048	26000	0.8125	0.619048	23000	0.71875	0.547619
1215	1	0	67	M	176.4	60.3	19.4	71.7323	31000	27	5000	112			36000	23000	0.741935	0.638889	21000	0.677419	0.583333	19000	0.612903	0.527778	36000	22	5000	51	5000	65	116	46000	30000	0.833333	0.652174	29000	0.805556	0.630435	26000	0.722222	0.565217
1221	2	0	72	M	167.1	74.6	26.7	63.311	38000	23	5000	55			43000	32000	0.842105	0.744186	34000	0.894737	0.790698	31000	0.815789	0.72093	32000	12	5000	53	5000	83	136	42000	26000	0.8125	0.619048	26000	0.8125	0.619048	23000	0.71875	0.547619
1222	2	0	66	F	150.1	54	24	43.4173	27000	18	5000	58			32000	24000	0.888889	0.75	26000	0.962963	0.8125	24000	0.888889	0.75	22000	19	5000	68	5000	69	137	32000	20000	0.909091	0.625	20000	0.909091	0.625	18000	0.818182	0.5625
1224	1	0	65	M	161.2	57.8	22.2	57.9685	29000	28	5000	94			34000	23000	0.793103	0.676471	23000	0.793103	0.676471	20000	0.689655	0.588235	29000	28	5000	36	5000	64	100	39000	26000	0.896552	0.666667	26000	0.896552	0.666667	23000	0.793103	0.589744
1228	2	0	72	M	178	48.45	15.3	73.1811	25000	24	5000	29			30000	24000	0.96	0.8	24000	0.96	0.8	22000	0.88	0.733333	37000	16	5000	120	5000	90	210	47000	24000	0.648649	0.510638	23000	0.621622	0.489362	20000	0.540541	0.425532
1229	16	0	53	M	172.1	43.2	14.6	67.8386	22000	35	5000	77			27000	19000	0.863636	0.703704	16000	0.727273	0.592593	14000	0.636364	0.518519	34000	23	5000	84	5000	60	144	44000	27000	0.794118	0.613636	26000	0.764706	0.590909	23000	0.676471	0.522727
1231	4	0	76	M	168.1	70.3	24.9	64.2165	36000	27	5000	95			41000	27000	0.75	0.658537	28000	0.777778	0.682927	25000	0.694444	0.609756	33000	15	5000	50	5000	79	129	43000	27000	0.818182	0.627907	27000	0.818182	0.627907	24000	0.727273	0.55814
1232	1	0	76	M	164.5	92	34	60.9567	46000	14	5000	105			51000	34000	0.73913	0.666667	38000	0.826087	0.745098	34000	0.73913	0.666667	31000	25	5000	92	5000	33	125	41000	26000	0.83871	0.634146	26000	0.83871	0.634146	24000	0.774194	0.585366
1240	1	0	55	M	177.6	79.8	25.3	72.8189	40000	19	5000	62			45000	33000	0.825	0.733333	35000	0.875	0.777778	31000	0.775	0.688889	37000	13	5000	75	5000	51	126	47000	30000	0.810811	0.638298	30000	0.810811	0.638298	27000	0.72973	0.574468
1249	1	0	74	F	138	60.5	31.8	32.4606	31000	20	5000	49			36000	28000	0.903226	0.777778	32000	1.03226	0.888889	29000	0.935484	0.805556	17000	26	5000	104	5000	99	203	27000	15000	0.882353	0.555556	14000	0.823529	0.518519	13000	0.764706	0.481481
1265	1	0	59	M	157.5	58.2	23.5	54.6181	30000	28	5000	60			35000	25000	0.833333	0.714286	27000	0.9	0.771429	24000	0.8	0.685714	28000	14	5000	77	5000	54	131	38000	24000	0.857143	0.631579	24000	0.857143	0.631579	22000	0.785714	0.578947
1268	1	0	57	F	157.6	61.6	24.8	50.2087	31000	29	5000	61			36000	26000	0.83871	0.722222	28000	0.903226	0.777778	25000	0.806452	0.694444	26000	21	5000	63	5000	76	139	36000	22000	0.846154	0.611111	22000	0.846154	0.611111	20000	0.769231	0.555556
1276	4	0	59	M	160	57.8	22.6	56.8819	29000	9	5000	50			34000	27000	0.931034	0.794118	28000	0.965517	0.823529	25000	0.862069	0.735294	29000	26	5000	66	5000	91	157	39000	23000	0.793103	0.589744	22000	0.758621	0.564103	20000	0.689655	0.512821
1279	1	0	52	M	164.1	63	23.4	60.5945	32000	26	5000	53			37000	28000	0.875	0.756757	29000	0.90625	0.783784	26000	0.8125	0.702703	31000	14	5000	70	5000	54	124	41000	27000	0.870968	0.658537	27000	0.870968	0.658537	24000	0.774194	0.585366
1280	1	0	18	F	160.6	62.2	24.1	52.9252	32000	23	5000	86			37000	25000	0.78125	0.675676	27000	0.84375	0.72973	24000	0.75	0.648649	27000	24	5000	42	5000	76	118	37000	24000	0.888889	0.648649	24000	0.888889	0.648649	21000	0.777778	0.567568
1292	3	0	53	M	178	70.7	22.3	73.1811	36000	31	5000	72			41000	29000	0.805556	0.707317	29000	0.805556	0.707317	26000	0.722222	0.634146	37000	7	5000	70	5000	64	134	47000	30000	0.810811	0.638298	30000	0.810811	0.638298	27000	0.72973	0.574468
1293	1	0	81	M	162.9	59.6	22.5	59.5079	30000	15	5000	70			35000	26000	0.866667	0.742857	26000	0.866667	0.742857	24000	0.8	0.685714	30000	21	5000	51	5000	97	148	40000	24000	0.8	0.6	23000	0.766667	0.575	21000	0.7	0.525
1294	1	0	73	M	167	58.5	21	63.2205	30000	22	5000	69			35000	25000	0.833333	0.714286	25000	0.833333	0.714286	23000	0.766667	0.657143	32000	25	5000	66	5000	81	147	42000	25000	0.78125	0.595238	24000	0.75	0.571429	22000	0.6875	0.52381
1303	1	0	62	F	156.7	48.7	19.8	49.3937	25000	27	5000	79			30000	21000	0.84	0.7	21000	0.84	0.7	19000	0.76	0.633333	25000	21	5000	76	5000	61	137	35000	22000	0.88	0.628571	22000	0.88	0.628571	19000	0.76	0.542857
1309	1	0	71	M	161.5	41.7	16	58.2402	21000	18	5000	89			26000	18000	0.857143	0.692308	16000	0.761905	0.615385	15000	0.714286	0.576923	30000	21	5000	44	5000	78	122	40000	26000	0.866667	0.65	25000	0.833333	0.625	23000	0.766667	0.575
1316	3	0	68	M	164.9	48.6	17.9	61.3189	25000	7	5000	80			30000	22000	0.88	0.733333	21000	0.84	0.7	19000	0.76	0.633333	31000	18	5000	71	5000	78	149	41000	25000	0.806452	0.609756	24000	0.774194	0.585366	22000	0.709677	0.536585
1317	2	0	77	M	159.6	61.6	24.2	56.5197	31000	30	5000	46			36000	27000	0.870968	0.75	29000	0.935484	0.805556	26000	0.83871	0.722222	29000	23	5000	48	5000	80	128	39000	24000	0.827586	0.615385	24000	0.827586	0.615385	22000	0.758621	0.564103
1320	22	0	70	F	154	70.3	29.6	46.9488	36000	27	5000	64			41000	29000	0.805556	0.707317	33000	0.916667	0.804878	30000	0.833333	0.731707	24000	16	5000	14	5000	45	59	34000	26000	1.08333	0.764706	27000	1.125	0.794118	24000	1	0.705882
1321	1	1	66	M	168.6	46.75	16.4	64.6693	24000	21	5000	54			29000	22000	0.916667	0.758621	21000	0.875	0.724138	19000	0.791667	0.655172	33000	23	5000	83	5000	69	152	43000	25000	0.757576	0.581395	25000	0.757576	0.581395	22000	0.666667	0.511628
1325	2	0	36	M	170	73.3	25.4	65.937	37000	17	5000	63			42000	31000	0.837838	0.738095	33000	0.891892	0.785714	30000	0.810811	0.714286	33000	25	5000	83	5000	50	133	43000	27000	0.818182	0.627907	26000	0.787879	0.604651	24000	0.727273	0.55814
1327	4	0	55	M	164.5	56.7	21	60.9567	29000	25	5000	88			34000	23000	0.793103	0.676471	23000	0.793103	0.676471	21000	0.724138	0.617647	31000	24	5000	53	5000	100	153	41000	24000	0.774194	0.585366	23000	0.741935	0.560976	21000	0.677419	0.512195
1338	6	0	42	M	175.4	75	24.4	70.8268	38000	26	5000	86			43000	29000	0.763158	0.674419	30000	0.789474	0.697674	27000	0.710526	0.627907	36000	16	5000	80	5000	72	152	46000	27000	0.75	0.586957	27000	0.75	0.586957	24000	0.666667	0.521739
1344	1	0	45	M	166.2	65.7	23.8	62.4961	33000	24	5000	64			38000	28000	0.848485	0.736842	29000	0.878788	0.763158	26000	0.787879	0.684211	32000	16	5000	92	5000	80	172	42000	24000	0.75	0.571429	23000	0.71875	0.547619	21000	0.65625	0.5
1346	1	0	65	M	165.4	76.4	27.9	61.7717	39000	25	5000	72			44000	31000	0.794872	0.704545	34000	0.871795	0.772727	30000	0.769231	0.681818	31000	12	5000	81	5000	53	134	41000	26000	0.83871	0.634146	26000	0.83871	0.634146	23000	0.741935	0.560976
1347	1	0	44	F	168	70	24.8	59.626	35000	24	5000	78			40000	28000	0.8	0.7	30000	0.857143	0.75	27000	0.771429	0.675	30000	26	5000	74	5000	67	141	40000	24000	0.8	0.6	24000	0.8	0.6	21000	0.7	0.525
1367	1	0	75	M	164	70.6	26.2	60.5039	36000	18	5000	43			41000	32000	0.888889	0.780488	35000	0.972222	0.853659	31000	0.861111	0.756098	31000	28	5000	43	5000	71	114	41000	26000	0.83871	0.634146	26000	0.83871	0.634146	24000	0.774194	0.585366
1374	1	0	77	M	166	65.95	23.9	62.315	33000	12	5000	77			38000	27000	0.818182	0.710526	28000	0.848485	0.736842	26000	0.787879	0.684211	32000	16	5000	66	5000	66	132	42000	26000	0.8125	0.619048	26000	0.8125	0.619048	24000	0.75	0.571429
1375	1	0	76	M	158	60.15	24.1	55.0709	31000	22	5000	42			36000	28000	0.903226	0.777778	30000	0.967742	0.833333	27000	0.870968	0.75	28000	16	5000	83	5000	71	154	38000	23000	0.821429	0.605263	22000	0.785714	0.578947	20000	0.714286	0.526316
1376	1	0	58	F	157	63.3	25.7	49.6654	32000	2	5000	78			37000	27000	0.84375	0.72973	30000	0.9375	0.810811	27000	0.84375	0.72973	25000	21	5000	88	5000	100	188	35000	19000	0.76	0.542857	18000	0.72	0.514286	16000	0.64	0.457143
1392	1	0	65	M	169	61.2	21.4	65.0315	31000	22	5000	86			36000	25000	0.806452	0.694444	25000	0.806452	0.694444	22000	0.709677	0.611111	33000	32	5000	59	5000	94	153	43000	25000	0.757576	0.581395	24000	0.727273	0.55814	21000	0.636364	0.488372
1397	1	0	65	M	169.4	60.6	21.1	65.3937	31000	0	5000	65			36000	28000	0.903226	0.777778	28000	0.903226	0.777778	26000	0.83871	0.722222	33000	26	5000	59	5000	74	133	43000	26000	0.787879	0.604651	26000	0.787879	0.604651	23000	0.69697	0.534884
1404	3	0	70	M	170.9	77.4	26.5	66.752	39000	19	5000	69			44000	32000	0.820513	0.727273	34000	0.871795	0.772727	31000	0.794872	0.704545	34000	3	5000	71	5000	81	152	44000	27000	0.794118	0.613636	26000	0.764706	0.590909	24000	0.705882	0.545455
1407	3	0	62	M	163.1	76.4	28.7	59.689	39000	16	5000	87			44000	30000	0.769231	0.681818	33000	0.846154	0.75	30000	0.769231	0.681818	30000	24	5000	62	5000	83	145	40000	24000	0.8	0.6	23000	0.766667	0.575	21000	0.7	0.525
1408	1	0	76	M	166.5	65.1	23.5	62.7677	33000	18	5000	60			38000	28000	0.848485	0.736842	30000	0.909091	0.789474	27000	0.818182	0.710526	32000	16	5000	85	5000	105	190	42000	23000	0.71875	0.547619	22000	0.6875	0.52381	19000	0.59375	0.452381
1413	1	0	48	M	168.4	69.7	24.6	64.4882	35000	32	5000	46			40000	30000	0.857143	0.75	32000	0.914286	0.8	28000	0.8	0.7	33000	26	5000	91	5000	65	156	43000	25000	0.757576	0.581395	24000	0.727273	0.55814	22000	0.666667	0.511628
1414	1	0	75	F	160.5	41.6	16.1	52.8346	21000	23	5000	93			26000	18000	0.857143	0.692308	16000	0.761905	0.615385	15000	0.714286	0.576923	27000	18	5000	80	5000	71	151	37000	22000	0.814815	0.594595	22000	0.814815	0.594595	20000	0.740741	0.540541
1421	1	0	77	M	164	60.5	22.5	60.5039	31000	32	5000	38			36000	28000	0.903226	0.777778	29000	0.935484	0.805556	26000	0.83871	0.722222	31000	18	5000	80	5000	57	137	41000	26000	0.83871	0.634146	25000	0.806452	0.609756	23000	0.741935	0.560976
1432	2	0	68	M	162.3	55.5	21.1	58.9646	28000	21	5000	45			33000	26000	0.928571	0.787879	26000	0.928571	0.787879	24000	0.857143	0.727273	30000	26	5000	55	5000	102	157	40000	23000	0.766667	0.575	22000	0.733333	0.55	20000	0.666667	0.5
1440	1	0	55	F	152.1	55.4	23.9	45.2283	28000	17	5000	63			33000	24000	0.857143	0.727273	27000	0.964286	0.818182	24000	0.857143	0.727273	23000	21	5000	82	5000	90	172	33000	19000	0.826087	0.575758	18000	0.782609	0.545455	16000	0.695652	0.484848
1443	1	0	51	F	168.8	58.4	20.5	60.3504	30000	9	5000	60			35000	27000	0.9	0.771429	28000	0.933333	0.8	25000	0.833333	0.714286	31000	28	5000	61	5000	38	99	41000	28000	0.903226	0.682927	28000	0.903226	0.682927	25000	0.806452	0.609756
1444	1	0	53	M	176	67.8	21.9	71.3701	34000	10	5000	86			39000	28000	0.823529	0.717949	28000	0.823529	0.717949	25000	0.735294	0.641026	36000	18	5000	99	5000	75	174	46000	26000	0.722222	0.565217	25000	0.694444	0.543478	22000	0.611111	0.478261
1456	1	0	74	M	170.5	71.4	24.6	66.3898	36000	16	5000	90			41000	28000	0.777778	0.682927	29000	0.805556	0.707317	26000	0.722222	0.634146	34000	20	5000	86	5000	47	133	44000	28000	0.823529	0.636364	27000	0.794118	0.613636	25000	0.735294	0.568182
1458	2	0	36	M	170	73.3	25.4	65.937	37000	15	5000	97			42000	28000	0.756757	0.666667	30000	0.810811	0.714286	27000	0.72973	0.642857	33000	19	5000	51	5000	94	145	43000	26000	0.787879	0.604651	25000	0.757576	0.581395	23000	0.69697	0.534884
1463	1	0	64	M	169.6	73.2	25.4	65.5748	37000	35	5000	102			42000	27000	0.72973	0.642857	28000	0.756757	0.666667	25000	0.675676	0.595238	33000	17	5000	68	5000	82	150	43000	26000	0.787879	0.604651	25000	0.757576	0.581395	22000	0.666667	0.511628
1464	1	0	79	M	166.1	64.3	23.3	62.4055	33000	3	5000	96			38000	27000	0.818182	0.710526	27000	0.818182	0.710526	25000	0.757576	0.657895	32000	35	5000	85	5000	66	151	42000	24000	0.75	0.571429	24000	0.75	0.571429	21000	0.65625	0.5
1469	1	0	67	M	164.8	61.5	22.6	61.2283	31000	16	5000	30			36000	29000	0.935484	0.805556	31000	1	0.861111	28000	0.903226	0.777778	31000	30	5000	55	5000	50	105	41000	27000	0.870968	0.658537	27000	0.870968	0.658537	24000	0.774194	0.585366
1475	1	0	65	F	160.9	55.1	21.3	53.1969	28000	21	5000	89			33000	23000	0.821429	0.69697	23000	0.821429	0.69697	21000	0.75	0.636364	27000	22	5000	46	5000	67	113	37000	24000	0.888889	0.648649	24000	0.888889	0.648649	22000	0.814815	0.594595
1487	1	0	72	M	157.4	59.7	24.1	54.5276	30000	20	5000	90			35000	24000	0.8	0.685714	25000	0.833333	0.714286	22000	0.733333	0.628571	28000	23	5000	61	5000	62	123	38000	24000	0.857143	0.631579	24000	0.857143	0.631579	22000	0.785714	0.578947
1489	1	0	59	M	176.5	79	25.4	71.8228	40000	28	5000	89			45000	30000	0.75	0.666667	31000	0.775	0.688889	28000	0.7	0.622222	36000	24	5000	66	5000	55	121	46000	29000	0.805556	0.630435	29000	0.805556	0.630435	26000	0.722222	0.565217
1490	1	0	78	M	166.9	67	24.1	63.1299	34000	22	5000	74			39000	28000	0.823529	0.717949	29000	0.852941	0.74359	26000	0.764706	0.666667	32000	32	5000	51	5000	72	123	42000	26000	0.8125	0.619048	26000	0.8125	0.619048	23000	0.71875	0.547619
1497	1	0	66	M	166.5	73.7	26.6	62.7677	37000	18	5000	59			42000	31000	0.837838	0.738095	34000	0.918919	0.809524	30000	0.810811	0.714286	32000	12	5000	108	5000	47	155	42000	26000	0.8125	0.619048	25000	0.78125	0.595238	23000	0.71875	0.547619
1511	1	0	68	M	162.3	49.1	18.6	58.9646	25000	24	5000	70			30000	22000	0.88	0.733333	21000	0.84	0.7	19000	0.76	0.633333	30000	9	5000	58	5000	66	124	40000	26000	0.866667	0.65	26000	0.866667	0.65	24000	0.8	0.6
1515	7	0	76	F	150.9	66.8	29.3	44.1417	34000	14	5000	15			39000	34000	1	0.871795	37000	1.08824	0.948718	34000	1	0.871795	23000	28	5000	86	5000	43	129	33000	21000	0.913043	0.636364	21000	0.913043	0.636364	19000	0.826087	0.575758
1520	3	0	40	F	159.1	52.8	20.9	51.5669	27000	30	5000	114			32000	20000	0.740741	0.625	20000	0.740741	0.625	18000	0.666667	0.5625	26000	25	5000	38	5000	71	109	36000	24000	0.923077	0.666667	24000	0.923077	0.666667	21000	0.807692	0.583333
1521	1	0	52	M	163.1	58.9	22.1	59.689	30000	10	5000	60			35000	27000	0.9	0.771429	28000	0.933333	0.8	25000	0.833333	0.714286	30000	11	5000	75	5000	54	129	40000	26000	0.866667	0.65	26000	0.866667	0.65	23000	0.766667	0.575
1523	1	0	74	M	172	55.8	18.9	67.748	28000	19	5000	89			33000	23000	0.821429	0.69697	21000	0.75	0.636364	19000	0.678571	0.575758	34000	17	5000	48	5000	57	105	44000	30000	0.882353	0.681818	30000	0.882353	0.681818	27000	0.794118	0.613636
1525	1	0	45	F	164	52.2	19.4	56.0039	27000	28	5000	79			32000	22000	0.814815	0.6875	22000	0.814815	0.6875	20000	0.740741	0.625	29000	31	5000	70	5000	80	150	39000	23000	0.793103	0.589744	22000	0.758621	0.564103	20000	0.689655	0.512821
1537	1	0	35	F	158.5	64.7	25.8	51.0236	33000	17	5000	42			38000	30000	0.909091	0.789474	33000	1	0.868421	30000	0.909091	0.789474	26000	7	5000	64	5000	107	171	36000	21000	0.807692	0.583333	20000	0.769231	0.555556	18000	0.692308	0.5
1545	1	0	51	F	152.4	36.2	15.6	45.5	19000	19	5000	58			24000	18000	0.947368	0.75	18000	0.947368	0.75	16000	0.842105	0.666667	23000	18	5000	112	5000	74	186	33000	19000	0.826087	0.575758	18000	0.782609	0.545455	16000	0.695652	0.484848
1546	1	0	71	M	161	52.7	20.3	57.7874	27000	31	5000	110			32000	20000	0.740741	0.625	19000	0.703704	0.59375	17000	0.62963	0.53125	29000	6	5000	89	5000	64	153	39000	24000	0.827586	0.615385	23000	0.793103	0.589744	21000	0.724138	0.538462
1548	1	0	25	M	163.5	52.1	19.5	60.0512	27000	24	5000	83			32000	22000	0.814815	0.6875	22000	0.814815	0.6875	19000	0.703704	0.59375	31000	23	5000	56	5000	54	110	41000	27000	0.870968	0.658537	27000	0.870968	0.658537	25000	0.806452	0.609756
1553	1	0	67	F	147.1	72.1	33.3	40.7008	37000	22	5000	66			42000	30000	0.810811	0.714286	35000	0.945946	0.833333	32000	0.864865	0.761905	21000	25	5000	69	5000	47	116	31000	21000	1	0.677419	21000	1	0.677419	19000	0.904762	0.612903
1558	2	0	84	M	168	71.5	25.3	64.126	36000	28	5000	57			41000	30000	0.833333	0.731707	32000	0.888889	0.780488	29000	0.805556	0.707317	33000	21	5000	44	5000	98	142	43000	26000	0.787879	0.604651	25000	0.757576	0.581395	23000	0.69697	0.534884
1559	1	1	77	M	160.6	51.3	19.9	57.4252	26000	37	5000	17			31000	25000	0.961538	0.806452	26000	1	0.83871	24000	0.923077	0.774194	29000	8	5000	43	5000	79	122	39000	26000	0.896552	0.666667	25000	0.862069	0.641026	23000	0.793103	0.589744
1563	1	0	67	M	160	42.3	16.5	56.8819	22000	18	5000	83			27000	19000	0.863636	0.703704	18000	0.818182	0.666667	16000	0.727273	0.592593	29000	5	5000	37	5000	44	81	39000	29000	1	0.74359	30000	1.03448	0.769231	27000	0.931034	0.692308
1564	4	0	45	F	153.4	49.6	21.1	46.4055	25000	21	5000	60			30000	22000	0.88	0.733333	23000	0.92	0.766667	21000	0.84	0.7	24000	21	5000	58	5000	54	112	34000	23000	0.958333	0.676471	23000	0.958333	0.676471	21000	0.875	0.617647
1566	1	0	70	F	152.3	62.1	26.8	45.4094	32000	22	5000	62			37000	27000	0.84375	0.72973	30000	0.9375	0.810811	27000	0.84375	0.72973	23000	9	5000	76	5000	72	148	33000	21000	0.913043	0.636364	20000	0.869565	0.606061	18000	0.782609	0.545455
1581	1	0	28	M	180.7	133.2	40.8	75.626	67000	31	5000	87			72000	48000	0.716418	0.666667	56000	0.835821	0.777778	51000	0.761194	0.708333	38000	21	5000	83	5000	57	140	48000	29000	0.763158	0.604167	29000	0.763158	0.604167	26000	0.684211	0.541667
1590	5	0	51	M	180	77.1	23.8	74.9921	39000	22	5000	84			44000	30000	0.769231	0.681818	31000	0.794872	0.704545	28000	0.717949	0.636364	38000	39	5000	72	5000	79	151	48000	27000	0.710526	0.5625	26000	0.684211	0.541667	24000	0.631579	0.5
1601	1	0	88	M	159.2	62.55	24.7	56.1575	32000	16	5000	55			37000	28000	0.875	0.756757	30000	0.9375	0.810811	27000	0.84375	0.72973	29000	13	5000	98	5000	78	176	39000	22000	0.758621	0.564103	22000	0.758621	0.564103	20000	0.689655	0.512821
1615	1	0	23	M	178.4	66	20.7	73.5433	33000	23	5000	43			38000	29000	0.878788	0.763158	30000	0.909091	0.789474	27000	0.818182	0.710526	37000	16	5000	105	5000	80	185	47000	26000	0.702703	0.553191	24000	0.648649	0.510638	22000	0.594595	0.468085
1630	1	0	76	F	162.5	54.3	20.6	54.6457	28000	25	5000	87			33000	23000	0.821429	0.69697	23000	0.821429	0.69697	21000	0.75	0.636364	28000	19	5000	80	5000	54	134	38000	24000	0.857143	0.631579	24000	0.857143	0.631579	21000	0.75	0.552632
1652	3	0	76	M	166.1	67.6	24.5	62.4055	34000	20	5000	87			39000	27000	0.794118	0.692308	28000	0.823529	0.717949	25000	0.735294	0.641026	32000	31	5000	107	5000	64	171	42000	24000	0.75	0.571429	23000	0.71875	0.547619	20000	0.625	0.47619
1658	1	0	72	M	171.4	63.45	21.6	67.2047	32000	14	5000	81			37000	26000	0.8125	0.702703	26000	0.8125	0.702703	24000	0.75	0.648649	34000	19	5000	67	5000	42	109	44000	29000	0.852941	0.659091	29000	0.852941	0.659091	27000	0.794118	0.613636
1665	1	0	67	M	165.4	64.3	23.5	61.7717	33000	19	5000	52			38000	29000	0.878788	0.763158	30000	0.909091	0.789474	27000	0.818182	0.710526	31000	13	5000	36	5000	108	144	41000	25000	0.806452	0.609756	24000	0.774194	0.585366	22000	0.709677	0.536585
1668	2	0	43	M	173	76	25.4	68.6535	38000	17	5000	83			43000	30000	0.789474	0.697674	31000	0.815789	0.72093	28000	0.736842	0.651163	35000	5	5000	68	5000	55	123	45000	30000	0.857143	0.666667	30000	0.857143	0.666667	27000	0.771429	0.6
1671	3	0	68	M	159	53.4	21.1	55.9764	27000	20	5000	77			32000	23000	0.851852	0.71875	23000	0.851852	0.71875	21000	0.777778	0.65625	28000	32	5000	46	5000	56	102	38000	25000	0.892857	0.657895	25000	0.892857	0.657895	23000	0.821429	0.605263
1673	8	0	76	M	170	69.5	24	65.937	35000	27	5000	43			40000	30000	0.857143	0.75	32000	0.914286	0.8	29000	0.828571	0.725	33000	27	5000	57	5000	73	130	43000	27000	0.818182	0.627907	26000	0.787879	0.604651	23000	0.69697	0.534884
1676	1	0	60	F	153.5	56.2	23.9	46.4961	29000	16	5000	47			34000	26000	0.896552	0.764706	29000	1	0.852941	26000	0.896552	0.764706	24000	24	5000	58	5000	64	122	34000	22000	0.916667	0.647059	22000	0.916667	0.647059	20000	0.833333	0.588235
1681	1	0	61	M	182	80.5	24.3	76.8031	41000	13	5000	67			46000	34000	0.829268	0.73913	35000	0.853659	0.76087	32000	0.780488	0.695652	39000	23	5000	54	5000	93	147	49000	29000	0.74359	0.591837	28000	0.717949	0.571429	25000	0.641026	0.510204
1687	1	0	49	M	165.8	65.6	23.9	62.1339	33000	8	5000	66			38000	28000	0.848485	0.736842	30000	0.909091	0.789474	27000	0.818182	0.710526	32000	37	5000	68	5000	93	161	42000	23000	0.71875	0.547619	23000	0.71875	0.547619	20000	0.625	0.47619
1703	4	0	76	M	167.8	76	27	63.9449	38000	11	5000	53			43000	33000	0.868421	0.767442	36000	0.947368	0.837209	32000	0.842105	0.744186	32000	12	5000	47	5000	60	107	42000	28000	0.875	0.666667	28000	0.875	0.666667	26000	0.8125	0.619048
1707	1	0	56	M	180	79.55	24.6	74.9921	40000	17	5000	53			45000	34000	0.85	0.755556	36000	0.9	0.8	32000	0.8	0.711111	38000	2	5000	94	5000	70	164	48000	29000	0.763158	0.604167	28000	0.736842	0.583333	25000	0.657895	0.520833
1708	1	0	75	M	172.1	78.2	26.4	67.8386	40000	30	5000	92			45000	30000	0.75	0.666667	31000	0.775	0.688889	28000	0.7	0.622222	34000	33	5000	58	5000	72	130	44000	27000	0.794118	0.613636	26000	0.764706	0.590909	24000	0.705882	0.545455
1710	1	0	51	F	158.5	40.8	16.2	51.0236	21000	23	5000	73			26000	19000	0.904762	0.730769	18000	0.857143	0.692308	16000	0.761905	0.615385	26000	19	5000	84	5000	63	147	36000	22000	0.846154	0.611111	22000	0.846154	0.611111	20000	0.769231	0.555556
1716	1	0	71	M	166.2	62.7	22.7	62.4961	32000	14	5000	51			37000	29000	0.90625	0.783784	30000	0.9375	0.810811	27000	0.84375	0.72973	32000	29	5000	58	5000	61	119	42000	27000	0.84375	0.642857	26000	0.8125	0.619048	24000	0.75	0.571429
1718	1	0	75	F	157.4	45.1	18.2	50.0276	23000	45	5000	66			28000	19000	0.826087	0.678571	19000	0.826087	0.678571	17000	0.73913	0.607143	26000	23	5000	84	5000	56	140	36000	22000	0.846154	0.611111	22000	0.846154	0.611111	20000	0.769231	0.555556
1724	1	0	62	F	153.7	57.4	24.3	46.6772	29000	27	5000	81			34000	23000	0.793103	0.676471	25000	0.862069	0.735294	23000	0.793103	0.676471	24000	32	5000	61	5000	39	100	34000	23000	0.958333	0.676471	23000	0.958333	0.676471	21000	0.875	0.617647
1730	4	0	73	F	154.5	58.9	24.7	47.4016	30000	19	5000	99			35000	23000	0.766667	0.657143	25000	0.833333	0.714286	23000	0.766667	0.657143	24000	25	5000	53	5000	86	139	34000	21000	0.875	0.617647	20000	0.833333	0.588235	18000	0.75	0.529412
1733	2	0	56	F	165.3	63.7	23.3	57.1811	32000	30	5000	46			37000	28000	0.875	0.756757	30000	0.9375	0.810811	27000	0.84375	0.72973	29000	15	5000	83	5000	73	156	39000	23000	0.793103	0.589744	23000	0.793103	0.589744	20000	0.689655	0.512821
1734	1	0	58	M	172.4	63.6	21.4	68.1102	32000	6	5000	99			37000	25000	0.78125	0.675676	25000	0.78125	0.675676	23000	0.71875	0.621622	35000	14	5000	73	5000	126	199	45000	24000	0.685714	0.533333	22000	0.628571	0.488889	20000	0.571429	0.444444
1738	1	0	57	M	172.5	63	21.2	68.2008	32000	14	5000	110			37000	24000	0.75	0.648649	23000	0.71875	0.621622	21000	0.65625	0.567568	35000	24	5000	71	5000	89	160	45000	26000	0.742857	0.577778	25000	0.714286	0.555556	22000	0.628571	0.488889
1747	1	0	67	F	159.6	58.2	22.8	52.0197	30000	24	5000	67			35000	25000	0.833333	0.714286	27000	0.9	0.771429	24000	0.8	0.685714	27000	20	5000	58	5000	45	103	37000	25000	0.925926	0.675676	26000	0.962963	0.702703	23000	0.851852	0.621622
1749	1	0	60	M	164.8	66.1	24.3	61.2283	34000	19	5000	71			39000	28000	0.823529	0.717949	30000	0.882353	0.769231	27000	0.794118	0.692308	31000	2	5000	59	5000	78	137	41000	26000	0.83871	0.634146	26000	0.83871	0.634146	23000	0.741935	0.560976
1753	3	0	72	F	147.3	37.9	17.5	40.8819	19000	8	5000	60			24000	18000	0.947368	0.75	19000	1	0.791667	17000	0.894737	0.708333	21000	33	5000	26	5000	69	95	31000	21000	1	0.677419	21000	1	0.677419	19000	0.904762	0.612903
1756	1	0	74	M	167.2	70.9	25.4	63.4016	36000	10	5000	18			41000	35000	0.972222	0.853659	38000	1.05556	0.926829	35000	0.972222	0.853659	32000	22	5000	93	5000	63	156	42000	25000	0.78125	0.595238	24000	0.75	0.571429	22000	0.6875	0.52381
1759	1	0	59	M	172.4	50.4	17	68.1102	26000	22	5000	85			31000	21000	0.807692	0.677419	20000	0.769231	0.645161	18000	0.692308	0.580645	35000	14	5000	37	5000	41	78	45000	33000	0.942857	0.733333	34000	0.971429	0.755556	30000	0.857143	0.666667
1761	1	0	79	M	158.4	55.1	22	55.4331	28000	22	5000	60			33000	24000	0.857143	0.727273	25000	0.892857	0.757576	23000	0.821429	0.69697	28000	-2	5000	87	5000	46	133	38000	25000	0.892857	0.657895	25000	0.892857	0.657895	23000	0.821429	0.605263
1765	1	0	82	M	164.3	65.9	24.4	60.7756	33000	26	5000	76			38000	27000	0.818182	0.710526	28000	0.848485	0.736842	25000	0.757576	0.657895	31000	21	5000	84	5000	70	154	41000	24000	0.774194	0.585366	24000	0.774194	0.585366	21000	0.677419	0.512195
1783	1	0	66	M	170.8	70.5	24.2	66.6614	36000	19	5000	59			41000	30000	0.833333	0.731707	32000	0.888889	0.780488	29000	0.805556	0.707317	34000	24	5000	94	5000	47	141	44000	27000	0.794118	0.613636	26000	0.764706	0.590909	24000	0.705882	0.545455
1785	3	0	57	M	171	70.6	24.1	66.8425	36000	11	5000	74			41000	30000	0.833333	0.731707	31000	0.861111	0.756098	28000	0.777778	0.682927	34000	36	5000	54	5000	77	131	44000	27000	0.794118	0.613636	26000	0.764706	0.590909	23000	0.676471	0.522727
1799	1	0	62	F	163	49.2	18.5	55.0984	25000	18	5000	58			30000	23000	0.92	0.766667	23000	0.92	0.766667	21000	0.84	0.7	28000	30	5000	66	5000	146	212	38000	19000	0.678571	0.5	17000	0.607143	0.447368	16000	0.571429	0.421053
1804	1	0	73	M	159.2	55.9	22.1	56.1575	28000	24	5000	92			33000	22000	0.785714	0.666667	22000	0.785714	0.666667	20000	0.714286	0.606061	29000	22	5000	48	5000	98	146	39000	23000	0.793103	0.589744	23000	0.793103	0.589744	21000	0.724138	0.538462
1807	1	0	43	M	175	64.5	21.1	70.4646	33000	19	5000	57			38000	28000	0.848485	0.736842	29000	0.878788	0.763158	26000	0.787879	0.684211	36000	27	5000	87	5000	89	176	46000	25000	0.694444	0.543478	24000	0.666667	0.521739	22000	0.611111	0.478261
1810	1	0	61	F	157	49.5	20.1	49.6654	25000	19	5000	92			30000	21000	0.84	0.7	21000	0.84	0.7	19000	0.76	0.633333	25000	22	5000	55	5000	97	152	35000	21000	0.84	0.6	20000	0.8	0.571429	18000	0.72	0.514286
1814	1	0	42	F	160.7	50.9	19.7	53.0157	26000	13	5000	96			31000	21000	0.807692	0.677419	21000	0.807692	0.677419	19000	0.730769	0.612903	27000	43	5000	78	5000	81	159	37000	21000	0.777778	0.567568	20000	0.740741	0.540541	18000	0.666667	0.486486
1820	4	0	73	M	169.5	59.9	20.8	65.4843	30000	13	5000	42			35000	28000	0.933333	0.8	29000	0.966667	0.828571	26000	0.866667	0.742857	33000	16	5000	54	5000	97	151	43000	26000	0.787879	0.604651	25000	0.757576	0.581395	22000	0.666667	0.511628
1821	2	0	82	M	159.5	62.4	24.5	56.4291	32000	22	5000	33			37000	29000	0.90625	0.783784	32000	1	0.864865	29000	0.90625	0.783784	29000	16	5000	78	5000	56	134	39000	25000	0.862069	0.641026	25000	0.862069	0.641026	22000	0.758621	0.564103
1827	1	0	67	F	158.1	55.4	22.2	50.6614	28000	22	5000	71			33000	24000	0.857143	0.727273	25000	0.892857	0.757576	22000	0.785714	0.666667	26000	18	5000	86	5000	68	154	36000	22000	0.846154	0.611111	21000	0.807692	0.583333	19000	0.730769	0.527778
1831	1	0	50	M	160.9	48.6	18.8	57.6969	25000	6	5000	83			30000	22000	0.88	0.733333	21000	0.84	0.7	19000	0.76	0.633333	29000	27	5000	51	5000	73	124	39000	25000	0.862069	0.641026	24000	0.827586	0.615385	22000	0.758621	0.564103
1835	14	0	65	M	168	40	14.2	64.126	20000	20	5000	118			25000	16000	0.8	0.64	13000	0.65	0.52	11000	0.55	0.44	33000	9	5000	51	5000	46	97	43000	30000	0.909091	0.697674	31000	0.939394	0.72093	28000	0.848485	0.651163
1840	1	0	70	M	175.8	87.6	28.3	71.189	44000	15	5000	84			49000	34000	0.772727	0.693878	37000	0.840909	0.755102	33000	0.75	0.673469	36000	17	5000	60	5000	63	123	46000	29000	0.805556	0.630435	29000	0.805556	0.630435	26000	0.722222	0.565217
1843	1	0	77	F	151	46.1	20.2	44.2323	24000	23	5000	83			29000	20000	0.833333	0.689655	21000	0.875	0.724138	19000	0.791667	0.655172	23000	19	5000	100	5000	76	176	33000	19000	0.826087	0.575758	18000	0.782609	0.545455	17000	0.73913	0.515152
1875	1	0	65	F	149	56.5	25.4	42.4213	29000	19	5000	65			34000	25000	0.862069	0.735294	28000	0.965517	0.823529	25000	0.862069	0.735294	22000	32	5000	68	5000	81	149	32000	19000	0.863636	0.59375	19000	0.863636	0.59375	17000	0.772727	0.53125
1882	1	0	63	F	159.3	58.15	22.9	51.748	30000	14	5000	102			35000	23000	0.766667	0.657143	25000	0.833333	0.714286	22000	0.733333	0.628571	26000	11	5000	56	5000	68	124	36000	24000	0.923077	0.666667	23000	0.884615	0.638889	21000	0.807692	0.583333
1892	1	0	46	F	163.5	96.2	36	55.5512	49000	13	5000	73			54000	39000	0.795918	0.722222	45000	0.918367	0.833333	41000	0.836735	0.759259	28000	29	5000	83	5000	58	141	38000	23000	0.821429	0.605263	23000	0.821429	0.605263	20000	0.714286	0.526316
1896	1	0	65	F	157.9	84.85	34	50.4803	43000	11	5000	44			48000	38000	0.883721	0.791667	43000	1	0.895833	39000	0.906977	0.8125	26000	25	5000	72	5000	85	157	36000	21000	0.807692	0.583333	21000	0.807692	0.583333	19000	0.730769	0.527778
1898	1	0	60	F	147.7	51.7	23.7	41.2441	26000	22	5000	38			31000	24000	0.923077	0.774194	27000	1.03846	0.870968	24000	0.923077	0.774194	21000	21	5000	101	5000	72	173	31000	18000	0.857143	0.580645	17000	0.809524	0.548387	16000	0.761905	0.516129
1900	4	0	61	F	152.5	47.8	20.6	45.5906	24000	18	5000	94			29000	20000	0.833333	0.689655	20000	0.833333	0.689655	18000	0.75	0.62069	23000	26	5000	60	5000	85	145	33000	20000	0.869565	0.606061	19000	0.826087	0.575758	17000	0.73913	0.515152
1901	3	0	69	F	153.6	49.2	20.9	46.5866	25000	15	5000	53			30000	23000	0.92	0.766667	24000	0.96	0.8	22000	0.88	0.733333	24000	12	5000	71	5000	78	149	34000	21000	0.875	0.617647	21000	0.875	0.617647	19000	0.791667	0.558824
1907	6	0	84	M	165	47.1	17.3	61.4094	24000	22	5000	61			29000	21000	0.875	0.724138	21000	0.875	0.724138	19000	0.791667	0.655172	31000	17	5000	39	5000	59	98	41000	28000	0.903226	0.682927	28000	0.903226	0.682927	26000	0.83871	0.634146
1912	1	0	59	M	166	61	22.1	62.315	31000	21	5000	101			36000	24000	0.774194	0.666667	24000	0.774194	0.666667	21000	0.677419	0.583333	32000	24	5000	37	5000	71	108	42000	28000	0.875	0.666667	28000	0.875	0.666667	25000	0.78125	0.595238
1915	1	0	62	M	150.7	47.85	21.1	48.4606	24000	12	5000	70			29000	21000	0.875	0.724138	22000	0.916667	0.758621	20000	0.833333	0.689655	25000	10	5000	77	5000	56	133	35000	23000	0.92	0.657143	23000	0.92	0.657143	20000	0.8	0.571429
1918	3	0	56	M	165.7	60.8	22.1	62.0433	31000	11	5000	83			36000	26000	0.83871	0.722222	26000	0.83871	0.722222	24000	0.774194	0.666667	32000	15	5000	64	5000	72	136	42000	26000	0.8125	0.619048	26000	0.8125	0.619048	23000	0.71875	0.547619
1922	1	0	77	M	158.7	44.3	17.6	55.7047	23000	7	5000	31			28000	23000	1	0.821429	24000	1.04348	0.857143	22000	0.956522	0.785714	28000	24	5000	70	5000	113	183	38000	21000	0.75	0.552632	19000	0.678571	0.5	18000	0.642857	0.473684
1925	3	0	75	M	164.8	70.1	25.8	61.2283	36000	5	5000	71			41000	30000	0.833333	0.731707	33000	0.916667	0.804878	29000	0.805556	0.707317	31000	14	5000	80	5000	93	173	41000	23000	0.741935	0.560976	22000	0.709677	0.536585	20000	0.645161	0.487805
1926	21	0	86	M	170	71.6	24.8	65.937	36000	15	5000	51			41000	31000	0.861111	0.756098	33000	0.916667	0.804878	30000	0.833333	0.731707	33000	26	5000	77	5000	88	165	43000	24000	0.727273	0.55814	23000	0.69697	0.534884	21000	0.636364	0.488372
1933	1	0	72	F	150.5	39.95	17.6	43.7795	20000	29	5000	59			25000	18000	0.9	0.72	19000	0.95	0.76	17000	0.85	0.68	22000	10	5000	29	5000	85	114	32000	21000	0.954545	0.65625	21000	0.954545	0.65625	19000	0.863636	0.59375
1936	5	0	68	M	171	63.4	21.7	66.8425	32000	20	5000	52			37000	28000	0.875	0.756757	29000	0.90625	0.783784	26000	0.8125	0.702703	34000	19	5000	62	5000	94	156	44000	26000	0.764706	0.590909	25000	0.735294	0.568182	22000	0.647059	0.5
1938	5	0	75	M	164	61.6	22.9	60.5039	31000	30	5000	68			36000	25000	0.806452	0.694444	26000	0.83871	0.722222	24000	0.774194	0.666667	31000	15	5000	82	5000	94	176	41000	23000	0.741935	0.560976	22000	0.709677	0.536585	20000	0.645161	0.487805
1944	3	0	75	M	166	69.9	25.4	62.315	35000	28	5000	29			40000	32000	0.914286	0.8	34000	0.971429	0.85	31000	0.885714	0.775	32000	25	5000	87	5000	67	154	42000	25000	0.78125	0.595238	24000	0.75	0.571429	22000	0.6875	0.52381
1957	6	0	62	M	167	58.3	20.9	63.2205	30000	23	5000	88			35000	24000	0.8	0.685714	24000	0.8	0.685714	21000	0.7	0.6	32000	22	5000	46	5000	40	86	42000	29000	0.90625	0.690476	30000	0.9375	0.714286	27000	0.84375	0.642857
1959	3	0	69	M	164	65.6	24.4	60.5039	33000	12	5000	94			38000	26000	0.787879	0.684211	27000	0.818182	0.710526	24000	0.727273	0.631579	31000	31	5000	107	5000	58	165	41000	23000	0.741935	0.560976	23000	0.741935	0.560976	20000	0.645161	0.487805
1965	2	0	66	M	165.5	82.8	30.2	61.8622	42000	38	5000	66			47000	33000	0.785714	0.702128	36000	0.857143	0.765957	32000	0.761905	0.680851	31000	17	5000	118	5000	98	216	41000	21000	0.677419	0.512195	19000	0.612903	0.463415	17000	0.548387	0.414634
1969	1	0	51	F	155.6	59.4	24.5	48.3976	30000	22	5000	69			35000	25000	0.833333	0.714286	27000	0.9	0.771429	25000	0.833333	0.714286	25000	28	5000	65	5000	80	145	35000	21000	0.84	0.6	21000	0.84	0.6	19000	0.76	0.542857
1978	1	0	75	M	165.2	62.05	22.7	61.5906	32000	22	5000	69			37000	27000	0.84375	0.72973	28000	0.875	0.756757	25000	0.78125	0.675676	31000	2	5000	37	5000	81	118	41000	27000	0.870968	0.658537	27000	0.870968	0.658537	25000	0.806452	0.609756
1986	16	0	53	M	172.1	43.2	14.6	67.8386	22000	13	5000	21			27000	23000	1.04545	0.851852	23000	1.04545	0.851852	21000	0.954545	0.777778	34000	22	5000	78	5000	64	142	44000	27000	0.794118	0.613636	26000	0.764706	0.590909	23000	0.676471	0.522727
2004	1	0	75	F	149	38.9	17.5	42.4213	20000	5	5000	90			25000	18000	0.9	0.72	18000	0.9	0.72	16000	0.8	0.64	22000	26	5000	84	5000	126	210	32000	16000	0.727273	0.5	15000	0.681818	0.46875	14000	0.636364	0.4375
2011	1	0	69	M	172.2	59.6	20.1	67.9291	30000	19	5000	50			35000	27000	0.9	0.771429	27000	0.9	0.771429	25000	0.833333	0.714286	34000	3	5000	81	5000	73	154	44000	27000	0.794118	0.613636	26000	0.764706	0.590909	24000	0.705882	0.545455
2016	4	0	59	M	160	57.8	22.6	56.8819	29000	4	5000	75			34000	25000	0.862069	0.735294	26000	0.896552	0.764706	24000	0.827586	0.705882	29000	15	5000	80	5000	78	158	39000	23000	0.793103	0.589744	23000	0.793103	0.589744	20000	0.689655	0.512821
2018	47	0	89	M	156	55.2	22.7	53.2598	28000	10	5000	94			33000	23000	0.821429	0.69697	23000	0.821429	0.69697	21000	0.75	0.636364	27000	12	5000	75	5000	72	147	37000	23000	0.851852	0.621622	22000	0.814815	0.594595	20000	0.740741	0.540541
2019	1	1	72	F	152.1	55.9	24.2	45.2283	28000	14	5000	16			33000	29000	1.03571	0.878788	31000	1.10714	0.939394	28000	1	0.848485	23000	13	5000	71	5000	47	118	33000	22000	0.956522	0.666667	22000	0.956522	0.666667	20000	0.869565	0.606061
2029	1	0	33	M	167.6	59.6	21.2	63.7638	30000	30	5000	84			35000	24000	0.8	0.685714	23000	0.766667	0.657143	21000	0.7	0.6	32000	20	5000	45	5000	83	128	42000	26000	0.8125	0.619048	26000	0.8125	0.619048	23000	0.71875	0.547619
2034	2	0	83	F	153.8	59.8	25.3	46.7677	30000	11	5000	111			35000	23000	0.766667	0.657143	25000	0.833333	0.714286	23000	0.766667	0.657143	24000	14	5000	65	5000	70	135	34000	22000	0.916667	0.647059	21000	0.875	0.617647	19000	0.791667	0.558824
2038	1	0	73	F	153.9	56	23.6	46.8583	28000	3	5000	78			33000	24000	0.857143	0.727273	26000	0.928571	0.787879	24000	0.857143	0.727273	24000	13	5000	63	5000	67	130	34000	22000	0.916667	0.647059	22000	0.916667	0.647059	20000	0.833333	0.588235
2040	1	0	82	M	162.4	68.05	25.8	59.0551	35000	21	5000	66			40000	29000	0.828571	0.725	31000	0.885714	0.775	28000	0.8	0.7	30000	22	5000	59	5000	76	135	40000	25000	0.833333	0.625	24000	0.8	0.6	22000	0.733333	0.55
2049	1	0	73	F	157.7	56.25	22.6	50.2992	29000	22	5000	68			34000	25000	0.862069	0.735294	26000	0.896552	0.764706	24000	0.827586	0.705882	26000	32	5000	63	5000	41	104	36000	24000	0.923077	0.666667	24000	0.923077	0.666667	22000	0.846154	0.611111
2060	1	0	70	M	164.8	80.8	29.8	61.2283	41000	21	5000	81			46000	32000	0.780488	0.695652	35000	0.853659	0.76087	32000	0.780488	0.695652	31000	26	5000	57	5000	40	97	41000	28000	0.903226	0.682927	28000	0.903226	0.682927	25000	0.806452	0.609756
2064	1	0	72	M	160.3	78.25	30.5	57.1535	40000	28	5000	80			45000	31000	0.775	0.688889	34000	0.85	0.755556	31000	0.775	0.688889	29000	20	5000	65	5000	45	110	39000	26000	0.896552	0.666667	26000	0.896552	0.666667	24000	0.827586	0.615385
2078	1	0	64	M	157	41.65	16.9	54.1654	21000	13	5000	19			26000	22000	1.04762	0.846154	23000	1.09524	0.884615	21000	1	0.807692	28000	17	5000	92	5000	59	151	38000	23000	0.821429	0.605263	23000	0.821429	0.605263	21000	0.75	0.552632
2082	1	0	70	M	164.2	68.5	25.4	60.685	35000	16	5000	30			40000	33000	0.942857	0.825	35000	1	0.875	32000	0.914286	0.8	31000	16	5000	62	5000	46	108	41000	28000	0.903226	0.682927	28000	0.903226	0.682927	25000	0.806452	0.609756
2114	1	0	73	F	153.9	56	23.6	46.8583	28000	24	5000	47			33000	25000	0.892857	0.757576	27000	0.964286	0.818182	25000	0.892857	0.757576	24000	11	5000	61	5000	87	148	34000	21000	0.875	0.617647	21000	0.875	0.617647	19000	0.791667	0.558824
2117	1	0	89	F	155	52.85	22	47.8543	27000	15	5000	74			32000	23000	0.851852	0.71875	24000	0.888889	0.75	22000	0.814815	0.6875	24000	-2	5000	64	5000	61	125	34000	23000	0.958333	0.676471	23000	0.958333	0.676471	21000	0.875	0.617647
2118	1	0	67	F	150.9	58.15	25.5	44.1417	30000	17	5000	42			35000	28000	0.933333	0.8	30000	1	0.857143	27000	0.9	0.771429	23000	27	5000	72	5000	64	136	33000	21000	0.913043	0.636364	20000	0.869565	0.606061	18000	0.782609	0.545455
2120	1	0	60	F	152.9	54.4	23.3	45.9528	28000	14	5000	105			33000	22000	0.785714	0.666667	23000	0.821429	0.69697	21000	0.75	0.636364	23000	29	5000	42	5000	66	108	33000	22000	0.956522	0.666667	22000	0.956522	0.666667	20000	0.869565	0.606061
2130	2	0	55	M	170.8	71.6	24.5	66.6614	36000	23	5000	65			41000	30000	0.833333	0.731707	31000	0.861111	0.756098	28000	0.777778	0.682927	34000	34	5000	101	5000	76	177	44000	24000	0.705882	0.545455	23000	0.676471	0.522727	20000	0.588235	0.454545
2134	1	0	79	M	169.6	63.5	22.1	65.5748	32000	17	5000	103			37000	25000	0.78125	0.675676	24000	0.75	0.648649	22000	0.6875	0.594595	33000	12	5000	78	5000	85	163	43000	25000	0.757576	0.581395	24000	0.727273	0.55814	22000	0.666667	0.511628
2135	1	0	55	F	152	55.4	24	45.1378	28000	15	5000	89			33000	23000	0.821429	0.69697	25000	0.892857	0.757576	22000	0.785714	0.666667	23000	17	5000	99	5000	69	168	33000	19000	0.826087	0.575758	19000	0.826087	0.575758	17000	0.73913	0.515152
2141	19	0	61	M	170	61.9	21.4	65.937	31000	19	5000	65			36000	26000	0.83871	0.722222	27000	0.870968	0.75	24000	0.774194	0.666667	33000	23	5000	88	5000	102	190	43000	23000	0.69697	0.534884	21000	0.636364	0.488372	19000	0.575758	0.44186
2150	1	0	66	M	164.2	59.5	22.1	60.685	30000	21	5000	77			35000	25000	0.833333	0.714286	25000	0.833333	0.714286	23000	0.766667	0.657143	31000	28	5000	59	5000	62	121	41000	26000	0.83871	0.634146	26000	0.83871	0.634146	23000	0.741935	0.560976
2160	4	0	49	F	163.1	60.7	22.8	55.189	31000	22	5000	67			36000	26000	0.83871	0.722222	28000	0.903226	0.777778	25000	0.806452	0.694444	28000	20	5000	65	5000	60	125	38000	24000	0.857143	0.631579	24000	0.857143	0.631579	22000	0.785714	0.578947
2161	1	0	64	M	165.3	68.05	24.9	61.6811	35000	20	5000	58			40000	30000	0.857143	0.75	32000	0.914286	0.8	29000	0.828571	0.725	31000	26	5000	59	5000	55	114	41000	27000	0.870968	0.658537	26000	0.83871	0.634146	24000	0.774194	0.585366
2163	1	0	62	M	158	61	24.4	55.0709	31000	19	5000	83			36000	25000	0.806452	0.694444	26000	0.83871	0.722222	24000	0.774194	0.666667	28000	20	5000	67	5000	50	117	38000	25000	0.892857	0.657895	25000	0.892857	0.657895	23000	0.821429	0.605263
2165	1	0	63	M	158.9	58.05	23	55.8858	30000	40	5000	85			35000	23000	0.766667	0.657143	24000	0.8	0.685714	21000	0.7	0.6	28000	23	5000	91	5000	36	127	38000	24000	0.857143	0.631579	24000	0.857143	0.631579	22000	0.785714	0.578947
2168	6	0	72	M	159.5	58.2	22.9	56.4291	30000	20	5000	73			35000	25000	0.833333	0.714286	26000	0.866667	0.742857	23000	0.766667	0.657143	29000	21	5000	81	5000	91	172	39000	22000	0.758621	0.564103	21000	0.724138	0.538462	19000	0.655172	0.487179
2174	1	0	65	F	157.9	84.85	34	50.4803	43000	29	5000	61			48000	34000	0.790698	0.708333	40000	0.930233	0.833333	36000	0.837209	0.75	26000	9	5000	32	5000	83	115	36000	24000	0.923077	0.666667	24000	0.923077	0.666667	22000	0.846154	0.611111
2185	3	0	56	M	165.5	58.4	21.3	61.8622	30000	16	5000	90			35000	24000	0.8	0.685714	24000	0.8	0.685714	22000	0.733333	0.628571	31000	6	5000	102	5000	88	190	41000	23000	0.741935	0.560976	22000	0.709677	0.536585	20000	0.645161	0.487805
2205	1	0	70	M	168	58.5	20.7	64.126	30000	28	5000	57			35000	26000	0.866667	0.742857	26000	0.866667	0.742857	23000	0.766667	0.657143	33000	11	5000	57	5000	73	130	43000	27000	0.818182	0.627907	27000	0.818182	0.627907	25000	0.757576	0.581395
2213	1	0	70	F	152.7	59.3	25.4	45.7717	30000	32	5000	77			35000	24000	0.8	0.685714	26000	0.866667	0.742857	24000	0.8	0.685714	23000	16	5000	47	5000	92	139	33000	21000	0.913043	0.636364	20000	0.869565	0.606061	18000	0.782609	0.545455
2218	1	0	61	M	172.3	73.5	24.8	68.0197	37000	18	5000	73			42000	30000	0.810811	0.714286	31000	0.837838	0.738095	28000	0.756757	0.666667	35000	25	5000	61	5000	70	131	45000	28000	0.8	0.622222	27000	0.771429	0.6	25000	0.714286	0.555556
2219	1	0	74	F	145.8	54.45	25.6	39.5236	28000	13	5000	89			33000	23000	0.821429	0.69697	26000	0.928571	0.787879	23000	0.821429	0.69697	20000	19	5000	86	5000	86	172	30000	17000	0.85	0.566667	17000	0.85	0.566667	15000	0.75	0.5
2222	1	0	40	F	154.4	50.6	21.2	47.311	26000	18	5000	62			31000	23000	0.884615	0.741935	24000	0.923077	0.774194	22000	0.846154	0.709677	24000	20	5000	70	5000	20	90	34000	24000	1	0.705882	25000	1.04167	0.735294	23000	0.958333	0.676471
2243	1	0	69	M	155.4	41.9	17.4	52.7165	21000	17	5000	79			26000	19000	0.904762	0.730769	18000	0.857143	0.692308	16000	0.761905	0.615385	27000	27	5000	26	5000	65	91	37000	25000	0.925926	0.675676	26000	0.962963	0.702703	23000	0.851852	0.621622
2244	1	0	60	F	153.4	46.5	19.8	46.4055	24000	12	5000	50			29000	23000	0.958333	0.793103	24000	1	0.827586	22000	0.916667	0.758621	24000	24	5000	57	5000	75	132	34000	21000	0.875	0.617647	21000	0.875	0.617647	19000	0.791667	0.558824
2249	1	0	81	M	165.6	58.7	21.4	61.9528	30000	14	5000	54			35000	27000	0.9	0.771429	28000	0.933333	0.8	25000	0.833333	0.714286	31000	26	5000	47	5000	72	119	41000	26000	0.83871	0.634146	26000	0.83871	0.634146	23000	0.741935	0.560976
2252	16	0	46	M	174.9	66.2	21.6	70.374	34000	15	5000	48			39000	30000	0.882353	0.769231	31000	0.911765	0.794872	28000	0.823529	0.717949	36000	20	5000	61	5000	63	124	46000	29000	0.805556	0.630435	29000	0.805556	0.630435	26000	0.722222	0.565217
2253	1	0	25	F	165	50.4	18.5	56.9094	26000	25	5000	62			31000	23000	0.884615	0.741935	23000	0.884615	0.741935	21000	0.807692	0.677419	29000	19	5000	63	5000	105	168	39000	22000	0.758621	0.564103	21000	0.724138	0.538462	19000	0.655172	0.487179
2255	1	0	59	M	172	73.6	24.9	67.748	37000	5	5000	64			42000	32000	0.864865	0.761905	34000	0.918919	0.809524	30000	0.810811	0.714286	34000	29	5000	35	5000	37	72	44000	31000	0.911765	0.704545	32000	0.941176	0.727273	29000	0.852941	0.659091
2258	1	0	74	F	145	46	21.9	38.7992	23000	25	5000	104			28000	18000	0.782609	0.642857	19000	0.826087	0.678571	17000	0.73913	0.607143	20000	21	5000	78	5000	69	147	30000	19000	0.95	0.633333	18000	0.9	0.6	16000	0.8	0.533333
2261	2	0	74	M	159.2	58.8	23.2	56.1575	30000	20	5000	90			35000	24000	0.8	0.685714	25000	0.833333	0.714286	22000	0.733333	0.628571	29000	15	5000	86	5000	62	148	39000	24000	0.827586	0.615385	24000	0.827586	0.615385	21000	0.724138	0.538462
2265	1	0	66	M	173.7	60.8	20.2	69.2874	31000	28	5000	60			36000	26000	0.83871	0.722222	26000	0.83871	0.722222	24000	0.774194	0.666667	35000	10	5000	75	5000	49	124	45000	29000	0.828571	0.644444	29000	0.828571	0.644444	26000	0.742857	0.577778
2267	4	0	60	M	164.9	57.65	21.2	61.3189	29000	10	5000	66			34000	25000	0.862069	0.735294	26000	0.896552	0.764706	23000	0.793103	0.676471	31000	5	5000	96	5000	34	130	41000	27000	0.870968	0.658537	27000	0.870968	0.658537	24000	0.774194	0.585366
2272	3	0	56	M	162.8	47.8	18	59.4173	24000	6	5000	49			29000	23000	0.958333	0.793103	23000	0.958333	0.793103	21000	0.875	0.724138	30000	19	5000	81	5000	63	144	40000	24000	0.8	0.6	24000	0.8	0.6	22000	0.733333	0.55
2280	1	0	81	M	168.2	70	24.7	64.3071	35000	14	5000	108			40000	26000	0.742857	0.65	27000	0.771429	0.675	24000	0.685714	0.6	33000	21	5000	99	5000	56	155	43000	26000	0.787879	0.604651	25000	0.757576	0.581395	22000	0.666667	0.511628
2281	1	0	66	M	169.7	78.1	27.1	65.6654	40000	30	5000	106			45000	29000	0.725	0.644444	30000	0.75	0.666667	27000	0.675	0.6	33000	15	5000	54	5000	77	131	43000	27000	0.818182	0.627907	27000	0.818182	0.627907	24000	0.727273	0.55814
2282	3	0	56	M	165.7	60.8	22.1	62.0433	31000	17	5000	80			36000	25000	0.806452	0.694444	26000	0.83871	0.722222	23000	0.741935	0.638889	32000	34	5000	119	5000	31	150	42000	25000	0.78125	0.595238	24000	0.75	0.571429	22000	0.6875	0.52381
2283	1	0	49	F	155.9	44.5	18.3	48.6693	23000	21	5000	36			28000	22000	0.956522	0.785714	23000	1	0.821429	21000	0.913043	0.75	25000	27	5000	67	5000	77	144	35000	21000	0.84	0.6	21000	0.84	0.6	19000	0.76	0.542857
2295	2	0	53	M	180	78.4	24.2	74.9921	40000	10	5000	70			45000	33000	0.825	0.733333	35000	0.875	0.777778	31000	0.775	0.688889	38000	10	5000	62	5000	62	124	48000	31000	0.815789	0.645833	31000	0.815789	0.645833	28000	0.736842	0.583333
2303	1	0	79	M	167	53.1	19	63.2205	27000	14	5000	101			32000	22000	0.814815	0.6875	20000	0.740741	0.625	18000	0.666667	0.5625	32000	13	5000	90	5000	67	157	42000	25000	0.78125	0.595238	24000	0.75	0.571429	22000	0.6875	0.52381
2305	2	0	70	M	165.6	66.8	24.4	61.9528	34000	21	5000	78			39000	27000	0.794118	0.692308	29000	0.852941	0.74359	26000	0.764706	0.666667	31000	18	5000	64	5000	85	149	41000	25000	0.806452	0.609756	24000	0.774194	0.585366	21000	0.677419	0.512195
2310	1	0	53	M	175.4	77.1	25.1	70.8268	39000	15	5000	47			44000	34000	0.871795	0.772727	36000	0.923077	0.818182	33000	0.846154	0.75	36000	18	5000	49	5000	47	96	46000	32000	0.888889	0.695652	32000	0.888889	0.695652	29000	0.805556	0.630435
2311	1	0	72	F	154.4	57.3	24	47.311	29000	10	5000	91			34000	24000	0.827586	0.705882	25000	0.862069	0.735294	23000	0.793103	0.676471	24000	6	5000	89	5000	78	167	34000	20000	0.833333	0.588235	20000	0.833333	0.588235	18000	0.75	0.529412
2326	3	0	63	M	169.7	64.7	22.5	65.6654	33000	22	5000	72			38000	27000	0.818182	0.710526	28000	0.848485	0.736842	25000	0.757576	0.657895	33000	27	5000	43	5000	94	137	43000	26000	0.787879	0.604651	25000	0.757576	0.581395	23000	0.69697	0.534884
2327	3	0	24	F	155.4	42.15	17.5	48.2165	22000	21	5000	57			27000	20000	0.909091	0.740741	21000	0.954545	0.777778	19000	0.863636	0.703704	25000	24	5000	45	5000	64	109	35000	23000	0.92	0.657143	23000	0.92	0.657143	21000	0.84	0.6
2331	3	0	41	M	170	41.3	14.3	65.937	21000	28	5000	60			26000	19000	0.904762	0.730769	17000	0.809524	0.653846	16000	0.761905	0.615385	33000	21	5000	65	5000	64	129	43000	27000	0.818182	0.627907	27000	0.818182	0.627907	24000	0.727273	0.55814
2332	4	0	29	F	158	65.4	26.2	50.5709	33000	14	5000	85			38000	27000	0.818182	0.710526	29000	0.878788	0.763158	26000	0.787879	0.684211	26000	28	5000	58	5000	85	143	36000	22000	0.846154	0.611111	21000	0.807692	0.583333	19000	0.730769	0.527778
2335	1	0	66	F	153.1	53.3	22.7	46.1339	27000	16	5000	63			32000	24000	0.888889	0.75	26000	0.962963	0.8125	23000	0.851852	0.71875	24000	25	5000	61	5000	40	101	34000	23000	0.958333	0.676471	24000	1	0.705882	21000	0.875	0.617647
2337	3	0	61	F	158.5	69.7	27.7	51.0236	35000	15	5000	59			40000	30000	0.857143	0.75	33000	0.942857	0.825	30000	0.857143	0.75	26000	15	5000	64	5000	79	143	36000	22000	0.846154	0.611111	22000	0.846154	0.611111	20000	0.769231	0.555556
2339	1	0	76	M	159	47.9	18.9	55.9764	24000	35	5000	49			29000	22000	0.916667	0.758621	21000	0.875	0.724138	19000	0.791667	0.655172	28000	5	5000	88	5000	67	155	38000	23000	0.821429	0.605263	23000	0.821429	0.605263	21000	0.75	0.552632
2340	2	0	68	M	160	51.2	20	56.8819	26000	7	5000	46			31000	25000	0.961538	0.806452	26000	1	0.83871	23000	0.884615	0.741935	29000	24	5000	81	5000	62	143	39000	24000	0.827586	0.615385	23000	0.793103	0.589744	21000	0.724138	0.538462
2345	1	0	70	M	163.3	76.7	28.8	59.8701	39000	38	5000	76			44000	30000	0.769231	0.681818	32000	0.820513	0.727273	29000	0.74359	0.659091	30000	23	5000	59	5000	87	146	40000	24000	0.8	0.6	23000	0.766667	0.575	21000	0.7	0.525
2349	2	0	68	M	165	44	16.2	61.4094	22000	15	5000	72			27000	20000	0.909091	0.740741	18000	0.818182	0.666667	17000	0.772727	0.62963	31000	7	5000	40	5000	68	108	41000	28000	0.903226	0.682927	28000	0.903226	0.682927	25000	0.806452	0.609756
2352	1	0	75	F	157.1	66.95	27.1	49.7559	34000	26	5000	106			39000	25000	0.735294	0.641026	28000	0.823529	0.717949	25000	0.735294	0.641026	25000	14	5000	65	5000	45	110	35000	24000	0.96	0.685714	24000	0.96	0.685714	22000	0.88	0.628571
2356	1	0	70	M	158.1	75.5	30.2	55.1614	38000	33	5000	70			43000	30000	0.789474	0.697674	33000	0.868421	0.767442	30000	0.789474	0.697674	28000	23	5000	72	5000	81	153	38000	23000	0.821429	0.605263	22000	0.785714	0.578947	20000	0.714286	0.526316
2357	1	0	70	F	148.1	45.9	20.9	41.6063	23000	28	5000	72			28000	20000	0.869565	0.714286	21000	0.913043	0.75	19000	0.826087	0.678571	21000	11	5000	58	5000	67	125	31000	20000	0.952381	0.645161	20000	0.952381	0.645161	18000	0.857143	0.580645
2372	1	0	67	M	170.1	59	20.4	66.0276	30000	30	5000	99			35000	23000	0.766667	0.657143	22000	0.733333	0.628571	20000	0.666667	0.571429	34000	14	5000	79	5000	20	99	44000	31000	0.911765	0.704545	31000	0.911765	0.704545	28000	0.823529	0.636364
2380	1	0	47	F	159.5	60	23.6	51.9291	30000	13	5000	71			35000	26000	0.866667	0.742857	27000	0.9	0.771429	25000	0.833333	0.714286	26000	34	5000	67	5000	58	125	36000	23000	0.884615	0.638889	22000	0.846154	0.611111	20000	0.769231	0.555556
2382	2	0	53	M	180	78.4	24.2	74.9921	40000	21	5000	87			45000	31000	0.775	0.688889	32000	0.8	0.711111	29000	0.725	0.644444	38000	17	5000	59	5000	65	124	48000	31000	0.815789	0.645833	30000	0.789474	0.625	27000	0.710526	0.5625
2393	1	0	81	M	164.9	56	20.6	61.3189	28000	15	5000	77			33000	24000	0.857143	0.727273	24000	0.857143	0.727273	21000	0.75	0.636364	31000	14	5000	51	5000	65	116	41000	27000	0.870968	0.658537	27000	0.870968	0.658537	24000	0.774194	0.585366
2409	1	0	60	F	150	59.4	26.4	43.3268	30000	4	5000	83			35000	25000	0.833333	0.714286	28000	0.933333	0.8	25000	0.833333	0.714286	22000	22	5000	111	5000	43	154	32000	20000	0.909091	0.625	19000	0.863636	0.59375	17000	0.772727	0.53125
2412	1	0	61	F	160	51.3	20	52.3819	26000	24	5000	43			31000	24000	0.923077	0.774194	25000	0.961538	0.806452	23000	0.884615	0.741935	27000	22	5000	44	5000	55	99	37000	25000	0.925926	0.675676	26000	0.962963	0.702703	23000	0.851852	0.621622
2417	1	0	74	M	161.4	60.7	23.3	58.1496	31000	20	5000	106			36000	24000	0.774194	0.666667	24000	0.774194	0.666667	22000	0.709677	0.611111	30000	30	5000	67	5000	65	132	40000	25000	0.833333	0.625	24000	0.8	0.6	22000	0.733333	0.55
2433	1	0	64	M	159.9	53.2	20.8	56.7913	27000	24	5000	76			32000	23000	0.851852	0.71875	23000	0.851852	0.71875	20000	0.740741	0.625	29000	19	5000	17	5000	52	69	39000	29000	1	0.74359	30000	1.03448	0.769231	27000	0.931034	0.692308
2446	1	0	64	M	168	85.9	30.4	64.126	43000	9	5000	88			48000	34000	0.790698	0.708333	37000	0.860465	0.770833	33000	0.767442	0.6875	33000	31	5000	102	5000	87	189	43000	23000	0.69697	0.534884	22000	0.666667	0.511628	20000	0.606061	0.465116
2447	6	0	88	F	153	52	22.2	46.0433	26000	22	5000	40			31000	24000	0.923077	0.774194	26000	1	0.83871	24000	0.923077	0.774194	24000	22	5000	69	5000	92	161	34000	20000	0.833333	0.588235	19000	0.791667	0.558824	18000	0.75	0.529412
2450	1	0	64	M	166.5	71.3	25.7	62.7677	36000	12	5000	48			41000	32000	0.888889	0.780488	34000	0.944444	0.829268	31000	0.861111	0.756098	32000	20	5000	78	5000	82	160	42000	24000	0.75	0.571429	24000	0.75	0.571429	21000	0.65625	0.5
2452	1	0	77	M	150.6	48.05	21.2	48.3701	25000	24	5000	95			30000	20000	0.8	0.666667	20000	0.8	0.666667	18000	0.72	0.6	25000	7	5000	98	5000	44	142	35000	22000	0.88	0.628571	22000	0.88	0.628571	20000	0.8	0.571429
2453	3	0	45	F	159.2	62.2	24.5	51.6575	32000	11	5000	74			37000	27000	0.84375	0.72973	29000	0.90625	0.783784	26000	0.8125	0.702703	26000	37	5000	24	5000	48	72	36000	25000	0.961538	0.694444	26000	1	0.722222	23000	0.884615	0.638889
2458	1	0	65	M	167	88.8	31.8	63.2205	45000	19	5000	62			50000	37000	0.822222	0.74	41000	0.911111	0.82	37000	0.822222	0.74	32000	41	5000	58	5000	91	149	42000	24000	0.75	0.571429	23000	0.71875	0.547619	21000	0.65625	0.5
2460	1	0	60	F	153	59.1	25.2	46.0433	30000	27	5000	83			35000	24000	0.8	0.685714	26000	0.866667	0.742857	24000	0.8	0.685714	24000	22	5000	63	5000	62	125	34000	22000	0.916667	0.647059	22000	0.916667	0.647059	20000	0.833333	0.588235
2470	1	0	76	M	161.5	54.2	20.8	58.2402	28000	3	5000	56			33000	26000	0.928571	0.787879	27000	0.964286	0.818182	24000	0.857143	0.727273	30000	21	5000	48	5000	35	83	40000	28000	0.933333	0.7	29000	0.966667	0.725	26000	0.866667	0.65
2480	1	0	75	F	152.2	48.75	21	45.3189	25000	13	5000	110			30000	20000	0.8	0.666667	20000	0.8	0.666667	18000	0.72	0.6	23000	22	5000	80	5000	68	148	33000	20000	0.869565	0.606061	20000	0.869565	0.606061	18000	0.782609	0.545455
2487	1	0	79	M	164.5	50.95	18.8	60.9567	26000	8	5000	52			31000	24000	0.923077	0.774194	25000	0.961538	0.806452	22000	0.846154	0.709677	31000	36	5000	80	5000	67	147	41000	24000	0.774194	0.585366	23000	0.741935	0.560976	21000	0.677419	0.512195
2489	7	0	73	F	150	41.1	18.3	43.3268	21000	17	5000	90			26000	18000	0.857143	0.692308	18000	0.857143	0.692308	16000	0.761905	0.615385	22000	16	5000	94	5000	52	146	32000	20000	0.909091	0.625	20000	0.909091	0.625	18000	0.818182	0.5625
2491	5	0	66	M	174	60.8	20.1	69.5591	31000	21	5000	71			36000	26000	0.83871	0.722222	26000	0.83871	0.722222	23000	0.741935	0.638889	35000	12	5000	95	5000	70	165	45000	26000	0.742857	0.577778	25000	0.714286	0.555556	23000	0.657143	0.511111
2494	5	0	54	M	170	61.3	21.2	65.937	31000	33	5000	84			36000	24000	0.774194	0.666667	24000	0.774194	0.666667	21000	0.677419	0.583333	33000	29	5000	130	5000	72	202	43000	22000	0.666667	0.511628	21000	0.636364	0.488372	19000	0.575758	0.44186
2497	1	0	56	M	170.6	75.7	26	66.4803	38000	28	5000	67			43000	31000	0.815789	0.72093	32000	0.842105	0.744186	29000	0.763158	0.674419	34000	10	5000	42	5000	34	76	44000	32000	0.941176	0.727273	34000	1	0.772727	30000	0.882353	0.681818
2498	1	0	51	F	153.6	68.5	29	46.5866	35000	17	5000	30			40000	32000	0.914286	0.8	36000	1.02857	0.9	33000	0.942857	0.825	24000	11	5000	87	5000	82	169	34000	20000	0.833333	0.588235	19000	0.791667	0.558824	18000	0.75	0.529412
2516	5	0	53	M	162.1	53.8	20.5	58.7835	27000	7	5000	119			32000	21000	0.777778	0.65625	20000	0.740741	0.625	18000	0.666667	0.5625	30000	5	5000	65	5000	50	115	40000	27000	0.9	0.675	27000	0.9	0.675	25000	0.833333	0.625
2519	1	0	80	M	160	52.8	20.6	56.8819	27000	13	5000	83			32000	23000	0.851852	0.71875	23000	0.851852	0.71875	21000	0.777778	0.65625	29000	17	5000	106	5000	70	176	39000	22000	0.758621	0.564103	21000	0.724138	0.538462	19000	0.655172	0.487179
2521	1	0	78	F	143.8	45.3	21.9	37.7126	23000	22	5000	51			28000	21000	0.913043	0.75	23000	1	0.821429	21000	0.913043	0.75	19000	20	5000	95	5000	57	152	29000	18000	0.947368	0.62069	18000	0.947368	0.62069	16000	0.842105	0.551724
2533	2	0	45	F	167.4	48.1	17.2	59.0827	25000	29	5000	95			30000	20000	0.8	0.666667	19000	0.76	0.633333	17000	0.68	0.566667	30000	23	5000	55	5000	44	99	40000	27000	0.9	0.675	27000	0.9	0.675	25000	0.833333	0.625
2558	2	0	29	M	171.4	47.6	16.2	67.2047	24000	13	5000	94			29000	20000	0.833333	0.689655	18000	0.75	0.62069	16000	0.666667	0.551724	34000	16	5000	62	5000	64	126	44000	28000	0.823529	0.636364	28000	0.823529	0.636364	25000	0.735294	0.568182
2562	1	0	58	M	158.7	68.5	27.2	55.7047	35000	25	5000	70			40000	28000	0.8	0.7	31000	0.885714	0.775	28000	0.8	0.7	28000	-4	5000	68	5000	86	154	38000	24000	0.857143	0.631579	23000	0.821429	0.605263	21000	0.75	0.552632
2570	5	0	75	M	164	61.6	22.9	60.5039	31000	2	5000	63			36000	28000	0.903226	0.777778	29000	0.935484	0.805556	26000	0.83871	0.722222	31000	21	5000	93	5000	46	139	41000	25000	0.806452	0.609756	25000	0.806452	0.609756	23000	0.741935	0.560976
2575	3	0	64	F	151.6	45.1	19.6	44.7756	23000	13	5000	60			28000	21000	0.913043	0.75	22000	0.956522	0.785714	20000	0.869565	0.714286	23000	24	5000	75	5000	73	148	33000	20000	0.869565	0.606061	20000	0.869565	0.606061	18000	0.782609	0.545455
2578	1	0	74	F	153.1	48.5	20.7	46.1339	25000	16	5000	83			30000	21000	0.84	0.7	22000	0.88	0.733333	20000	0.8	0.666667	24000	14	5000	36	5000	64	100	34000	23000	0.958333	0.676471	24000	1	0.705882	22000	0.916667	0.647059
2584	2	0	61	M	172	56.2	19	67.748	29000	23	5000	57			34000	25000	0.862069	0.735294	25000	0.862069	0.735294	23000	0.793103	0.676471	34000	18	5000	57	5000	62	119	44000	28000	0.823529	0.636364	28000	0.823529	0.636364	25000	0.735294	0.568182
2585	1	0	52	F	167	62.25	22.3	58.7205	32000	27	5000	98			37000	24000	0.75	0.648649	25000	0.78125	0.675676	22000	0.6875	0.594595	30000	18	5000	84	5000	74	158	40000	24000	0.8	0.6	23000	0.766667	0.575	21000	0.7	0.525
2589	1	0	53	M	173.5	73.9	24.5	69.1063	37000	17	5000	64			42000	31000	0.837838	0.738095	32000	0.864865	0.761905	29000	0.783784	0.690476	35000	27	5000	50	5000	61	111	45000	29000	0.828571	0.644444	29000	0.828571	0.644444	26000	0.742857	0.577778
2593	1	0	33	M	173.3	73.6	24.5	68.9252	37000	21	5000	61			42000	31000	0.837838	0.738095	32000	0.864865	0.761905	29000	0.783784	0.690476	35000	27	5000	69	5000	11	80	45000	32000	0.914286	0.711111	33000	0.942857	0.733333	30000	0.857143	0.666667
2594	6	0	57	F	157.1	52.1	21.1	49.7559	27000	36	5000	75			32000	22000	0.814815	0.6875	23000	0.851852	0.71875	21000	0.777778	0.65625	25000	9	5000	77	5000	51	128	35000	23000	0.92	0.657143	23000	0.92	0.657143	21000	0.84	0.6
2601	1	0	71	M	163.6	62.3	23.3	60.1417	32000	16	5000	92			37000	25000	0.78125	0.675676	26000	0.8125	0.702703	23000	0.71875	0.621622	31000	16	5000	119	5000	72	191	41000	23000	0.741935	0.560976	22000	0.709677	0.536585	19000	0.612903	0.463415
2611	2	0	72	F	151.6	48.4	21.1	44.7756	25000	27	5000	100			30000	20000	0.8	0.666667	20000	0.8	0.666667	18000	0.72	0.6	23000	24	5000	68	5000	76	144	33000	20000	0.869565	0.606061	20000	0.869565	0.606061	18000	0.782609	0.545455
2612	2	0	72	M	167.1	74	26.5	63.311	37000	26	5000	52			42000	31000	0.837838	0.738095	33000	0.891892	0.785714	30000	0.810811	0.714286	32000	28	5000	75	5000	87	162	42000	24000	0.75	0.571429	23000	0.71875	0.547619	21000	0.65625	0.5
2640	2	0	46	F	167.4	48.1	17.2	59.0827	25000	23	5000	59			30000	22000	0.88	0.733333	22000	0.88	0.733333	20000	0.8	0.666667	30000	23	5000	78	5000	81	159	40000	23000	0.766667	0.575	22000	0.733333	0.55	20000	0.666667	0.5
2641	1	0	59	M	177.4	70.7	22.5	72.6378	36000	16	5000	80			41000	29000	0.805556	0.707317	29000	0.805556	0.707317	27000	0.75	0.658537	37000	3	5000	60	5000	88	148	47000	29000	0.783784	0.617021	28000	0.756757	0.595745	26000	0.702703	0.553191
2649	1	0	38	M	167	69.2	24.8	63.2205	35000	25	5000	46			40000	30000	0.857143	0.75	32000	0.914286	0.8	29000	0.828571	0.725	32000	7	5000	77	5000	48	125	42000	28000	0.875	0.666667	28000	0.875	0.666667	25000	0.78125	0.595238
2651	1	0	82	M	168.2	70.2	24.8	64.3071	36000	23	5000	48			41000	31000	0.861111	0.756098	33000	0.916667	0.804878	30000	0.833333	0.731707	33000	31	5000	60	5000	68	128	43000	27000	0.818182	0.627907	26000	0.787879	0.604651	24000	0.727273	0.55814
2652	3	0	58	M	162.1	55.9	21.3	58.7835	28000	24	5000	84			33000	23000	0.821429	0.69697	23000	0.821429	0.69697	20000	0.714286	0.606061	30000	8	5000	50	5000	60	110	40000	27000	0.9	0.675	27000	0.9	0.675	25000	0.833333	0.625
2653	7	0	75	F	154.6	65.5	27.4	47.4921	33000	25	5000	94			38000	25000	0.757576	0.657895	28000	0.848485	0.736842	25000	0.757576	0.657895	24000	26	5000	29	5000	49	78	34000	24000	1	0.705882	25000	1.04167	0.735294	22000	0.916667	0.647059
2654	1	1	66	M	170	63.7	22	65.937	32000	19	5000	84			37000	26000	0.8125	0.702703	26000	0.8125	0.702703	23000	0.71875	0.621622	33000	18	5000	63	5000	94	157	43000	25000	0.757576	0.581395	24000	0.727273	0.55814	22000	0.666667	0.511628
2662	1	0	70	M	163.1	55.6	20.9	59.689	28000	23	5000	93			33000	22000	0.785714	0.666667	22000	0.785714	0.666667	20000	0.714286	0.606061	30000	17	5000	122	5000	106	228	40000	20000	0.666667	0.5	18000	0.6	0.45	16000	0.533333	0.4
2668	1	0	74	F	148	48.15	22	41.5157	25000	21	5000	88			30000	21000	0.84	0.7	22000	0.88	0.733333	20000	0.8	0.666667	21000	14	5000	66	5000	73	139	31000	20000	0.952381	0.645161	19000	0.904762	0.612903	17000	0.809524	0.548387
2671	1	0	69	M	166	44.1	16	62.315	23000	24	5000	98			28000	19000	0.826087	0.678571	16000	0.695652	0.571429	15000	0.652174	0.535714	32000	25	5000	95	5000	85	180	42000	23000	0.71875	0.547619	22000	0.6875	0.52381	20000	0.625	0.47619
2680	6	0	78	M	177.3	72.8	23.2	72.5472	37000	19	5000	60			42000	31000	0.837838	0.738095	32000	0.864865	0.761905	29000	0.783784	0.690476	37000	30	5000	50	5000	52	102	47000	31000	0.837838	0.659574	31000	0.837838	0.659574	28000	0.756757	0.595745
2687	1	0	77	M	158.4	51.8	20.6	55.4331	26000	13	5000	68			31000	23000	0.884615	0.741935	23000	0.884615	0.741935	21000	0.807692	0.677419	28000	9	5000	48	5000	81	129	38000	24000	0.857143	0.631579	24000	0.857143	0.631579	22000	0.785714	0.578947
2688	14	0	76	M	161.1	65.3	25.2	57.878	33000	14	5000	28			38000	31000	0.939394	0.815789	34000	1.0303	0.894737	31000	0.939394	0.815789	29000	25	5000	78	5000	62	140	39000	24000	0.827586	0.615385	23000	0.793103	0.589744	21000	0.724138	0.538462
2697	1	0	32	F	163.2	51	19.1	55.2795	26000	34	5000	61			31000	22000	0.846154	0.709677	22000	0.846154	0.709677	20000	0.769231	0.645161	28000	24	5000	21	5000	84	105	38000	25000	0.892857	0.657895	25000	0.892857	0.657895	23000	0.821429	0.605263
2700	6	0	60	F	164	58.8	21.9	56.0039	30000	28	5000	82			35000	24000	0.8	0.685714	25000	0.833333	0.714286	22000	0.733333	0.628571	29000	17	5000	71	5000	60	131	39000	25000	0.862069	0.641026	25000	0.862069	0.641026	22000	0.758621	0.564103
2701	6	0	69	F	151.8	54.4	23.6	44.9567	28000	20	5000	64			33000	24000	0.857143	0.727273	26000	0.928571	0.787879	24000	0.857143	0.727273	23000	16	5000	92	5000	70	162	33000	20000	0.869565	0.606061	19000	0.826087	0.575758	17000	0.73913	0.515152
2705	1	0	25	M	177.1	111.5	35.5	72.3661	56000	14	5000	52			61000	46000	0.821429	0.754098	52000	0.928571	0.852459	47000	0.839286	0.770492	37000	23	5000	87	5000	76	163	47000	27000	0.72973	0.574468	26000	0.702703	0.553191	23000	0.621622	0.489362
2706	7	0	60	M	176.3	67.1	21.6	71.6417	34000	27	5000	37			39000	30000	0.882353	0.769231	31000	0.911765	0.794872	28000	0.823529	0.717949	36000	8	5000	63	5000	67	130	46000	29000	0.805556	0.630435	29000	0.805556	0.630435	26000	0.722222	0.565217
2717	1	0	74	F	158.3	64.6	25.8	50.8425	33000	26	5000	87			38000	26000	0.787879	0.684211	28000	0.848485	0.736842	25000	0.757576	0.657895	26000	22	5000	71	5000	53	124	36000	23000	0.884615	0.638889	23000	0.884615	0.638889	21000	0.807692	0.583333
2722	25	0	54	F	157.7	64.6	26	50.2992	33000	24	5000	24			38000	31000	0.939394	0.815789	34000	1.0303	0.894737	31000	0.939394	0.815789	26000	37	5000	65	5000	123	188	36000	19000	0.730769	0.527778	18000	0.692308	0.5	16000	0.615385	0.444444
2724	1	0	76	F	158.4	44.5	17.7	50.9331	23000	20	5000	73			28000	20000	0.869565	0.714286	20000	0.869565	0.714286	18000	0.782609	0.642857	26000	15	5000	95	5000	36	131	36000	23000	0.884615	0.638889	23000	0.884615	0.638889	21000	0.807692	0.583333
2735	1	0	79	M	162.1	60.6	23.1	58.7835	31000	17	5000	24			36000	30000	0.967742	0.833333	32000	1.03226	0.888889	29000	0.935484	0.805556	30000	21	5000	87	5000	64	151	40000	24000	0.8	0.6	23000	0.766667	0.575	21000	0.7	0.525
2738	4	0	53	M	170	43.8	15.2	65.937	22000	19	5000	30			27000	22000	1	0.814815	22000	1	0.814815	20000	0.909091	0.740741	33000	18	5000	30	5000	65	95	43000	29000	0.878788	0.674419	30000	0.909091	0.697674	27000	0.818182	0.627907
2741	1	0	80	M	162.1	57.35	21.8	58.7835	29000	22	5000	127			34000	21000	0.724138	0.617647	20000	0.689655	0.588235	18000	0.62069	0.529412	30000	23	5000	51	5000	63	114	40000	26000	0.866667	0.65	26000	0.866667	0.65	23000	0.766667	0.575
2742	1	0	61	F	148.9	52.3	23.6	42.3307	27000	13	5000	55			32000	25000	0.925926	0.78125	27000	1	0.84375	24000	0.888889	0.75	22000	19	5000	71	5000	77	148	32000	20000	0.909091	0.625	19000	0.863636	0.59375	17000	0.772727	0.53125
2744	3	0	62	M	170.8	68.3	23.4	66.6614	35000	13	5000	44			40000	31000	0.885714	0.775	33000	0.942857	0.825	30000	0.857143	0.75	34000	25	5000	80	5000	97	177	44000	24000	0.705882	0.545455	23000	0.676471	0.522727	21000	0.617647	0.477273
2746	1	0	83	F	154	69.1	29.1	46.9488	35000	8	5000	31			40000	33000	0.942857	0.825	37000	1.05714	0.925	33000	0.942857	0.825	24000	18	5000	66	5000	74	140	34000	21000	0.875	0.617647	21000	0.875	0.617647	19000	0.791667	0.558824
2750	1	0	68	M	161.7	56	21.4	58.4213	28000	28	5000	49			33000	25000	0.892857	0.757576	25000	0.892857	0.757576	23000	0.821429	0.69697	30000	25	5000	95	5000	67	162	40000	23000	0.766667	0.575	22000	0.733333	0.55	20000	0.666667	0.5
2761	3	0	57	M	170	62	21.5	65.937	31000	19	5000	83			36000	25000	0.806452	0.694444	25000	0.806452	0.694444	23000	0.741935	0.638889	33000	22	5000	66	5000	99	165	43000	24000	0.727273	0.55814	23000	0.69697	0.534884	21000	0.636364	0.488372
2764	1	0	38	F	155.3	50.3	20.9	48.126	26000	5	5000	102			31000	21000	0.807692	0.677419	22000	0.846154	0.709677	20000	0.769231	0.645161	25000	27	5000	98	5000	74	172	35000	20000	0.8	0.571429	19000	0.76	0.542857	17000	0.68	0.485714
2775	1	0	64	M	175.1	70.3	22.9	70.5551	36000	14	5000	82			41000	29000	0.805556	0.707317	30000	0.833333	0.731707	27000	0.75	0.658537	36000	14	5000	39	5000	47	86	46000	33000	0.916667	0.717391	33000	0.916667	0.717391	30000	0.833333	0.652174
2783	1	0	70	F	158	62.6	25.1	50.5709	32000	18	5000	81			37000	26000	0.8125	0.702703	28000	0.875	0.756757	25000	0.78125	0.675676	26000	24	5000	104	5000	35	139	36000	23000	0.884615	0.638889	22000	0.846154	0.611111	20000	0.769231	0.555556
2785	1	0	76	M	166.4	66	23.8	62.6772	33000	12	5000	87			38000	27000	0.818182	0.710526	27000	0.818182	0.710526	25000	0.757576	0.657895	32000	8	5000	83	5000	68	151	42000	26000	0.8125	0.619048	25000	0.78125	0.595238	23000	0.71875	0.547619
2809	1	0	46	F	163.8	56	20.9	55.8228	28000	11	5000	62			33000	25000	0.892857	0.757576	26000	0.928571	0.787879	23000	0.821429	0.69697	28000	31	5000	98	5000	70	168	38000	22000	0.785714	0.578947	21000	0.75	0.552632	19000	0.678571	0.5
2819	1	0	82	F	144	46.8	22.6	37.8937	24000	19	5000	78			29000	21000	0.875	0.724138	22000	0.916667	0.758621	20000	0.833333	0.689655	19000	29	5000	63	5000	48	111	29000	19000	1	0.655172	19000	1	0.655172	17000	0.894737	0.586207
2823	2	0	62	F	160	62.1	24.3	52.3819	32000	32	5000	87			37000	25000	0.78125	0.675676	26000	0.8125	0.702703	24000	0.75	0.648649	27000	27	5000	38	5000	57	95	37000	25000	0.925926	0.675676	26000	0.962963	0.702703	23000	0.851852	0.621622
2824	1	0	67	M	166.6	74.8	26.9	62.8583	38000	31	5000	52			43000	32000	0.842105	0.744186	34000	0.894737	0.790698	31000	0.815789	0.72093	32000	12	5000	68	5000	81	149	42000	26000	0.8125	0.619048	25000	0.78125	0.595238	22000	0.6875	0.52381
2827	1	0	42	F	160.7	50.9	19.7	53.0157	26000	20	5000	64			31000	23000	0.884615	0.741935	23000	0.884615	0.741935	21000	0.807692	0.677419	27000	14	5000	63	5000	84	147	37000	23000	0.851852	0.621622	22000	0.814815	0.594595	20000	0.740741	0.540541
2836	1	0	51	M	175	56.5	18.4	70.4646	29000	18	5000	41			34000	27000	0.931034	0.794118	27000	0.931034	0.794118	25000	0.862069	0.735294	36000	12	5000	90	5000	122	212	46000	24000	0.666667	0.521739	22000	0.611111	0.478261	20000	0.555556	0.434783
2848	1	0	77	F	158.3	61	24.3	50.8425	31000	33	5000	67			36000	25000	0.806452	0.694444	27000	0.870968	0.75	25000	0.806452	0.694444	26000	16	5000	71	5000	68	139	36000	23000	0.884615	0.638889	22000	0.846154	0.611111	20000	0.769231	0.555556
2852	1	0	81	M	150	43.3	19.2	47.8268	22000	7	5000	59			27000	21000	0.954545	0.777778	21000	0.954545	0.777778	19000	0.863636	0.703704	24000	25	5000	98	5000	37	135	34000	22000	0.916667	0.647059	21000	0.875	0.617647	19000	0.791667	0.558824
2861	2	0	76	M	178.3	88	27.7	73.4528	44000	21	5000	75			49000	35000	0.795455	0.714286	37000	0.840909	0.755102	33000	0.75	0.673469	37000	19	5000	77	5000	66	143	47000	29000	0.783784	0.617021	28000	0.756757	0.595745	25000	0.675676	0.531915
2863	2	0	64	M	175.1	77.4	25.2	70.5551	39000	18	5000	24			44000	36000	0.923077	0.818182	39000	1	0.886364	35000	0.897436	0.795455	36000	28	5000	57	5000	50	107	46000	30000	0.833333	0.652174	30000	0.833333	0.652174	27000	0.75	0.586957
2864	1	0	73	F	149.1	42.2	19	42.5118	22000	26	5000	57			27000	20000	0.909091	0.740741	21000	0.954545	0.777778	19000	0.863636	0.703704	22000	27	5000	99	5000	74	173	32000	18000	0.818182	0.5625	18000	0.818182	0.5625	16000	0.727273	0.5
2868	1	0	40	F	163.2	81.9	30.7	55.2795	41000	10	5000	72			46000	34000	0.829268	0.73913	38000	0.926829	0.826087	34000	0.829268	0.73913	28000	23	5000	69	5000	97	166	38000	22000	0.785714	0.578947	21000	0.75	0.552632	19000	0.678571	0.5
2871	1	0	77	M	165.9	63.15	22.9	62.2244	32000	2	5000	74			37000	28000	0.875	0.756757	29000	0.90625	0.783784	26000	0.8125	0.702703	32000	41	5000	97	5000	97	194	42000	22000	0.6875	0.52381	20000	0.625	0.47619	18000	0.5625	0.428571
2872	3	0	55	M	172.2	62	20.9	67.9291	31000	25	5000	36			36000	28000	0.903226	0.777778	29000	0.935484	0.805556	26000	0.83871	0.722222	34000	32	5000	61	5000	66	127	44000	27000	0.794118	0.613636	26000	0.764706	0.590909	24000	0.705882	0.545455
2889	2	0	69	F	156	54.5	22.4	48.7598	28000	22	5000	65			33000	24000	0.857143	0.727273	26000	0.928571	0.787879	23000	0.821429	0.69697	25000	16	5000	82	5000	47	129	35000	23000	0.92	0.657143	23000	0.92	0.657143	20000	0.8	0.571429
2891	1	0	61	M	174	82.55	27.3	69.5591	42000	33	5000	74			47000	32000	0.761905	0.680851	34000	0.809524	0.723404	31000	0.738095	0.659574	35000	27	5000	71	5000	40	111	45000	29000	0.828571	0.644444	29000	0.828571	0.644444	26000	0.742857	0.577778
2905	1	0	70	M	171.6	54.5	18.5	67.3858	28000	17	5000	82			33000	23000	0.821429	0.69697	22000	0.785714	0.666667	20000	0.714286	0.606061	34000	20	5000	90	5000	77	167	44000	25000	0.735294	0.568182	24000	0.705882	0.545455	22000	0.647059	0.5
2906	1	0	56	F	158.9	60.5	24	51.3858	31000	10	5000	84			36000	26000	0.83871	0.722222	27000	0.870968	0.75	25000	0.806452	0.694444	26000	24	5000	90	5000	108	198	36000	19000	0.730769	0.527778	18000	0.692308	0.5	16000	0.615385	0.444444
2911	1	0	54	M	178.5	73.15	23	73.6339	37000	27	5000	96			42000	28000	0.756757	0.666667	28000	0.756757	0.666667	25000	0.675676	0.595238	37000	3	5000	41	5000	61	102	47000	33000	0.891892	0.702128	33000	0.891892	0.702128	30000	0.810811	0.638298
2915	1	0	32	M	168.6	69.75	24.5	64.6693	35000	15	5000	75			40000	29000	0.828571	0.725	30000	0.857143	0.75	27000	0.771429	0.675	33000	8	5000	72	5000	69	141	43000	27000	0.818182	0.627907	27000	0.818182	0.627907	24000	0.727273	0.55814
2927	1	0	64	M	172.9	73.3	24.5	68.563	37000	24	5000	71			42000	30000	0.810811	0.714286	31000	0.837838	0.738095	28000	0.756757	0.666667	35000	25	5000	68	5000	65	133	45000	28000	0.8	0.622222	27000	0.771429	0.6	25000	0.714286	0.555556
2931	1	0	54	F	155.7	47.3	19.5	48.4882	24000	28	5000	90			29000	20000	0.833333	0.689655	20000	0.833333	0.689655	18000	0.75	0.62069	25000	36	5000	91	5000	47	138	35000	21000	0.84	0.6	21000	0.84	0.6	19000	0.76	0.542857
2945	8	0	36	M	175	65.4	21.4	70.4646	33000	28	5000	47			38000	29000	0.878788	0.763158	29000	0.878788	0.763158	26000	0.787879	0.684211	36000	25	5000	94	5000	83	177	46000	25000	0.694444	0.543478	24000	0.666667	0.521739	22000	0.611111	0.478261
2947	11	0	61	M	166	68.6	24.9	62.315	35000	21	5000	77			40000	28000	0.8	0.7	30000	0.857143	0.75	27000	0.771429	0.675	32000	19	5000	26	5000	105	131	42000	26000	0.8125	0.619048	26000	0.8125	0.619048	23000	0.71875	0.547619
2954	1	0	27	F	154.8	44.5	18.6	47.6732	23000	20	5000	67			28000	21000	0.913043	0.75	21000	0.913043	0.75	19000	0.826087	0.678571	24000	10	5000	62	5000	111	173	34000	20000	0.833333	0.588235	19000	0.791667	0.558824	17000	0.708333	0.5
2955	1	0	62	F	152.5	49.9	21.5	45.5906	25000	14	5000	62			30000	23000	0.92	0.766667	24000	0.96	0.8	22000	0.88	0.733333	23000	31	5000	68	5000	53	121	33000	21000	0.913043	0.636364	21000	0.913043	0.636364	19000	0.826087	0.575758
2956	1	0	69	M	160.5	50.1	19.4	57.3346	26000	10	5000	76			31000	23000	0.884615	0.741935	23000	0.884615	0.741935	20000	0.769231	0.645161	29000	20	5000	46	5000	82	128	39000	25000	0.862069	0.641026	24000	0.827586	0.615385	22000	0.758621	0.564103
2972	2	0	60	M	179.1	74	23.1	74.1772	37000	19	5000	30			42000	34000	0.918919	0.809524	36000	0.972973	0.857143	32000	0.864865	0.761905	38000	14	5000	80	5000	69	149	48000	29000	0.763158	0.604167	28000	0.736842	0.583333	26000	0.684211	0.541667
2975	1	0	76	M	150	58.3	25.9	47.8268	30000	12	5000	57			35000	27000	0.9	0.771429	29000	0.966667	0.828571	26000	0.866667	0.742857	24000	4	5000	59	5000	66	125	34000	23000	0.958333	0.676471	22000	0.916667	0.647059	20000	0.833333	0.588235
2976	1	0	68	M	171.3	59.8	20.4	67.1142	30000	23	5000	48			35000	27000	0.9	0.771429	27000	0.9	0.771429	24000	0.8	0.685714	34000	25	5000	73	5000	94	167	44000	25000	0.735294	0.568182	24000	0.705882	0.545455	21000	0.617647	0.477273
2981	1	0	53	F	171	56.6	19.4	62.3425	29000	20	5000	61			34000	25000	0.862069	0.735294	26000	0.896552	0.764706	23000	0.793103	0.676471	32000	30	5000	104	5000	47	151	42000	25000	0.78125	0.595238	24000	0.75	0.571429	22000	0.6875	0.52381
2983	1	0	74	M	165.9	66.2	24.1	62.2244	34000	15	5000	55			39000	30000	0.882353	0.769231	31000	0.911765	0.794872	28000	0.823529	0.717949	32000	15	5000	36	5000	71	107	42000	28000	0.875	0.666667	28000	0.875	0.666667	26000	0.8125	0.619048
2992	1	0	46	F	156.6	44.3	18.1	49.3031	23000	6	5000	61			28000	22000	0.956522	0.785714	22000	0.956522	0.785714	20000	0.869565	0.714286	25000	16	5000	87	5000	40	127	35000	23000	0.92	0.657143	23000	0.92	0.657143	21000	0.84	0.6
3000	5	0	88	M	166.6	61.5	22.2	62.8583	31000	13	5000	71			36000	26000	0.83871	0.722222	27000	0.870968	0.75	24000	0.774194	0.666667	32000	20	5000	63	5000	82	145	42000	25000	0.78125	0.595238	25000	0.78125	0.595238	22000	0.6875	0.52381
3009	3	0	63	F	147	54	25	40.6102	27000	9	5000	16			32000	28000	1.03704	0.875	30000	1.11111	0.9375	28000	1.03704	0.875	21000	9	5000	92	5000	65	157	31000	19000	0.904762	0.612903	19000	0.904762	0.612903	17000	0.809524	0.548387
3019	3	0	84	M	164	60.7	22.6	60.5039	31000	21	5000	90			36000	25000	0.806452	0.694444	25000	0.806452	0.694444	22000	0.709677	0.611111	31000	20	5000	30	5000	114	144	41000	25000	0.806452	0.609756	24000	0.774194	0.585366	22000	0.709677	0.536585
3028	1	0	52	M	173.3	78.65	26.2	68.9252	40000	8	5000	85			45000	32000	0.8	0.711111	34000	0.85	0.755556	31000	0.775	0.688889	35000	0	5000	55	5000	80	135	45000	29000	0.828571	0.644444	29000	0.828571	0.644444	26000	0.742857	0.577778
3037	1	0	61	M	167.7	49.8	17.7	63.8543	25000	25	5000	84			30000	21000	0.84	0.7	19000	0.76	0.633333	17000	0.68	0.566667	32000	27	5000	74	5000	58	132	42000	26000	0.8125	0.619048	25000	0.78125	0.595238	23000	0.71875	0.547619
3044	1	0	68	F	151.6	43.9	19.1	44.7756	22000	28	5000	69			27000	19000	0.863636	0.703704	20000	0.909091	0.740741	18000	0.818182	0.666667	23000	21	5000	83	5000	91	174	33000	19000	0.826087	0.575758	18000	0.782609	0.545455	16000	0.695652	0.484848
3046	1	0	42	F	163.8	54.8	20.4	55.8228	28000	17	5000	37			33000	26000	0.928571	0.787879	28000	1	0.848485	25000	0.892857	0.757576	28000	25	5000	40	5000	104	144	38000	23000	0.821429	0.605263	22000	0.785714	0.578947	20000	0.714286	0.526316
3047	1	0	58	M	180.4	64.1	19.7	75.3543	33000	33	5000	49			38000	28000	0.848485	0.736842	28000	0.848485	0.736842	25000	0.757576	0.657895	38000	25	5000	73	5000	83	156	48000	28000	0.736842	0.583333	27000	0.710526	0.5625	24000	0.631579	0.5
3058	1	0	73	M	174.7	72.9	23.9	70.1929	37000	20	5000	109			42000	27000	0.72973	0.642857	27000	0.72973	0.642857	25000	0.675676	0.595238	36000	24	5000	84	5000	70	154	46000	27000	0.75	0.586957	26000	0.722222	0.565217	24000	0.666667	0.521739
3066	4	0	76	M	168.1	70.3	24.9	64.2165	36000	26	5000	62			41000	30000	0.833333	0.731707	31000	0.861111	0.756098	28000	0.777778	0.682927	33000	14	5000	81	5000	84	165	43000	25000	0.757576	0.581395	24000	0.727273	0.55814	22000	0.666667	0.511628
3073	1	0	54	M	165.1	52.65	19.3	61.5	27000	17	5000	76			32000	23000	0.851852	0.71875	23000	0.851852	0.71875	20000	0.740741	0.625	31000	6	5000	59	5000	112	171	41000	24000	0.774194	0.585366	23000	0.741935	0.560976	20000	0.645161	0.487805
3074	1	0	74	F	159.3	54.2	21.4	51.748	28000	11	5000	75			33000	24000	0.857143	0.727273	25000	0.892857	0.757576	23000	0.821429	0.69697	26000	33	5000	52	5000	52	104	36000	24000	0.923077	0.666667	24000	0.923077	0.666667	21000	0.807692	0.583333
3075	1	0	62	M	164.4	65.75	24.3	60.8661	33000	12	5000	69			38000	28000	0.848485	0.736842	29000	0.878788	0.763158	27000	0.818182	0.710526	31000	22	5000	58	5000	62	120	41000	26000	0.83871	0.634146	26000	0.83871	0.634146	24000	0.774194	0.585366
3085	1	0	72	F	148.6	70.25	31.8	42.0591	36000	20	5000	64			41000	30000	0.833333	0.731707	35000	0.972222	0.853659	31000	0.861111	0.756098	22000	30	5000	108	5000	70	178	32000	18000	0.818182	0.5625	18000	0.818182	0.5625	16000	0.727273	0.5
3092	1	0	63	F	151	55.6	24.4	44.2323	28000	22	5000	78			33000	23000	0.821429	0.69697	25000	0.892857	0.757576	23000	0.821429	0.69697	23000	18	5000	79	5000	75	154	33000	20000	0.869565	0.606061	20000	0.869565	0.606061	18000	0.782609	0.545455
3096	1	0	58	M	169	69.8	24.4	65.0315	35000	13	5000	79			40000	29000	0.828571	0.725	30000	0.857143	0.75	27000	0.771429	0.675	33000	27	5000	74	5000	72	146	43000	26000	0.787879	0.604651	25000	0.757576	0.581395	22000	0.666667	0.511628
3097	3	0	58	M	164.5	80.4	29.7	60.9567	41000	23	5000	97			46000	30000	0.731707	0.652174	33000	0.804878	0.717391	30000	0.731707	0.652174	31000	16	5000	110	5000	75	185	41000	23000	0.741935	0.560976	22000	0.709677	0.536585	20000	0.645161	0.487805
3098	4	0	67	F	145.1	59.25	28.1	38.8898	30000	21	5000	74			35000	25000	0.833333	0.714286	28000	0.933333	0.8	25000	0.833333	0.714286	20000	8	5000	74	5000	56	130	30000	20000	1	0.666667	20000	1	0.666667	18000	0.9	0.6
3101	1	1	22	M	171	86.2	29.5	66.8425	44000	20	5000	42			49000	38000	0.863636	0.77551	42000	0.954545	0.857143	38000	0.863636	0.77551	34000	11	5000	39	5000	45	84	44000	32000	0.941176	0.727273	32000	0.941176	0.727273	29000	0.852941	0.659091
3102	1	0	77	M	160.6	51.3	19.9	57.4252	26000	30	5000	82			31000	21000	0.807692	0.677419	21000	0.807692	0.677419	19000	0.730769	0.612903	29000	29	5000	31	5000	47	78	39000	28000	0.965517	0.717949	28000	0.965517	0.717949	25000	0.862069	0.641026
3113	4	0	46	M	166.4	65.1	23.5	62.6772	33000	26	5000	69			38000	27000	0.818182	0.710526	28000	0.848485	0.736842	25000	0.757576	0.657895	32000	25	5000	71	5000	87	158	42000	24000	0.75	0.571429	23000	0.71875	0.547619	21000	0.65625	0.5
3117	1	0	64	M	169.1	76.3	26.7	65.122	39000	21	5000	100			44000	29000	0.74359	0.659091	31000	0.794872	0.704545	28000	0.717949	0.636364	33000	15	5000	88	5000	80	168	43000	25000	0.757576	0.581395	24000	0.727273	0.55814	22000	0.666667	0.511628
3122	1	0	74	F	153.3	61.4	26.1	46.315	31000	5	5000	79			36000	26000	0.83871	0.722222	29000	0.935484	0.805556	26000	0.83871	0.722222	24000	19	5000	21	5000	78	99	34000	23000	0.958333	0.676471	24000	1	0.705882	21000	0.875	0.617647
3130	1	0	62	M	166	56.5	20.5	62.315	29000	35	5000	77			34000	23000	0.793103	0.676471	23000	0.793103	0.676471	21000	0.724138	0.617647	32000	4	5000	92	5000	89	181	42000	24000	0.75	0.571429	23000	0.71875	0.547619	21000	0.65625	0.5
3136	5	1	81	F	160	52.6	20.5	52.3819	27000	17	5000	67			32000	24000	0.888889	0.75	24000	0.888889	0.75	22000	0.814815	0.6875	27000	28	5000	104	5000	98	202	37000	19000	0.703704	0.513514	18000	0.666667	0.486486	16000	0.592593	0.432432
3142	2	0	30	F	160.6	56.55	21.9	52.9252	29000	15	5000	83			34000	24000	0.827586	0.705882	25000	0.862069	0.735294	23000	0.793103	0.676471	27000	23	5000	52	5000	97	149	37000	22000	0.814815	0.594595	21000	0.777778	0.567568	19000	0.703704	0.513514
3145	1	0	72	M	160.2	53.8	21	57.063	27000	12	5000	66			32000	24000	0.888889	0.75	24000	0.888889	0.75	22000	0.814815	0.6875	29000	21	5000	69	5000	40	109	39000	26000	0.896552	0.666667	26000	0.896552	0.666667	24000	0.827586	0.615385
3146	1	0	72	M	163.2	64.2	24.1	59.7795	33000	6	5000	75			38000	28000	0.848485	0.736842	29000	0.878788	0.763158	27000	0.818182	0.710526	30000	18	5000	68	5000	103	171	40000	23000	0.766667	0.575	22000	0.733333	0.55	19000	0.633333	0.475
3157	1	0	71	F	156	48	19.7	48.7598	24000	21	5000	46			29000	22000	0.916667	0.758621	23000	0.958333	0.793103	21000	0.875	0.724138	25000	21	5000	52	5000	101	153	35000	21000	0.84	0.6	20000	0.8	0.571429	18000	0.72	0.514286
3169	1	0	77	F	147.3	51.7	23.8	40.8819	26000	-2	5000	70			31000	24000	0.923077	0.774194	26000	1	0.83871	23000	0.884615	0.741935	21000	19	5000	104	5000	50	154	31000	19000	0.904762	0.612903	19000	0.904762	0.612903	17000	0.809524	0.548387
3173	3	0	75	M	175	67.05	21.9	70.4646	34000	22	5000	54			39000	29000	0.852941	0.74359	30000	0.882353	0.769231	27000	0.794118	0.692308	36000	26	5000	75	5000	75	150	46000	27000	0.75	0.586957	26000	0.722222	0.565217	24000	0.666667	0.521739
3175	1	0	68	M	162.3	60.7	23	58.9646	31000	25	5000	55			36000	27000	0.870968	0.75	28000	0.903226	0.777778	25000	0.806452	0.694444	30000	20	5000	67	5000	70	137	40000	25000	0.833333	0.625	24000	0.8	0.6	22000	0.733333	0.55
3177	1	0	72	M	167.2	59.7	21.4	63.4016	30000	20	5000	83			35000	24000	0.8	0.685714	24000	0.8	0.685714	22000	0.733333	0.628571	32000	20	5000	39	5000	29	68	42000	31000	0.96875	0.738095	32000	1	0.761905	29000	0.90625	0.690476
3181	1	0	67	F	159.6	49.6	19.5	52.0197	25000	17	5000	67			30000	22000	0.88	0.733333	23000	0.92	0.766667	20000	0.8	0.666667	27000	28	5000	77	5000	92	169	37000	21000	0.777778	0.567568	20000	0.740741	0.540541	18000	0.666667	0.486486
3184	1	0	72	F	154.9	60.4	25.2	47.7638	31000	14	5000	65			36000	27000	0.870968	0.75	29000	0.935484	0.805556	26000	0.83871	0.722222	24000	19	5000	66	5000	68	134	34000	21000	0.875	0.617647	21000	0.875	0.617647	19000	0.791667	0.558824
3188	7	0	52	M	179	60.3	18.8	74.0866	31000	15	5000	65			36000	27000	0.870968	0.75	26000	0.83871	0.722222	24000	0.774194	0.666667	38000	30	5000	77	5000	62	139	48000	29000	0.763158	0.604167	28000	0.736842	0.583333	25000	0.657895	0.520833
3200	1	0	57	M	173.5	87.7	29.1	69.1063	44000	35	5000	50			49000	36000	0.818182	0.734694	39000	0.886364	0.795918	35000	0.795455	0.714286	35000	31	5000	59	5000	64	123	45000	28000	0.8	0.622222	28000	0.8	0.622222	25000	0.714286	0.555556
3203	2	0	29	M	173.8	86	28.5	69.378	43000	18	5000	115			48000	31000	0.72093	0.645833	33000	0.767442	0.6875	29000	0.674419	0.604167	35000	25	5000	86	5000	61	147	45000	27000	0.771429	0.6	26000	0.742857	0.577778	23000	0.657143	0.511111
3205	1	0	51	M	186	81.6	23.6	80.4252	41000	30	5000	38			46000	35000	0.853659	0.76087	37000	0.902439	0.804348	33000	0.804878	0.717391	41000	29	5000	101	5000	95	196	51000	26000	0.634146	0.509804	25000	0.609756	0.490196	22000	0.536585	0.431373
3211	1	0	68	M	167	74.5	26.7	63.2205	38000	24	5000	54			43000	32000	0.842105	0.744186	34000	0.894737	0.790698	31000	0.815789	0.72093	32000	18	5000	76	5000	52	128	42000	27000	0.84375	0.642857	27000	0.84375	0.642857	24000	0.75	0.571429
3214	1	0	52	F	155.1	52.1	21.7	47.9449	27000	23	5000	75			32000	23000	0.851852	0.71875	24000	0.888889	0.75	22000	0.814815	0.6875	24000	19	5000	108	5000	58	166	34000	20000	0.833333	0.588235	19000	0.791667	0.558824	17000	0.708333	0.5
3215	1	0	86	F	150	40.35	17.9	43.3268	21000	34	5000	56			26000	19000	0.904762	0.730769	19000	0.904762	0.730769	18000	0.857143	0.692308	22000	15	5000	40	5000	58	98	32000	22000	1	0.6875	23000	1.04545	0.71875	20000	0.909091	0.625
3233	5	0	57	F	151.2	50.05	21.9	44.4134	26000	24	5000	61			31000	23000	0.884615	0.741935	24000	0.923077	0.774194	22000	0.846154	0.709677	23000	24	5000	71	5000	86	157	33000	19000	0.826087	0.575758	19000	0.826087	0.575758	17000	0.73913	0.515152
3240	1	0	61	F	160.3	65.8	25.6	52.6535	33000	36	5000	70			38000	26000	0.787879	0.684211	28000	0.848485	0.736842	26000	0.787879	0.684211	27000	20	5000	68	5000	50	118	37000	24000	0.888889	0.648649	24000	0.888889	0.648649	22000	0.814815	0.594595
3249	1	0	87	F	153	39.3	16.8	46.0433	20000	21	5000	64			25000	19000	0.95	0.76	18000	0.9	0.72	17000	0.85	0.68	24000	10	5000	71	5000	74	145	34000	21000	0.875	0.617647	21000	0.875	0.617647	19000	0.791667	0.558824
3255	1	0	64	M	163.8	59.5	22.2	60.3228	30000	19	5000	56			35000	26000	0.866667	0.742857	27000	0.9	0.771429	25000	0.833333	0.714286	31000	23	5000	71	5000	67	138	41000	25000	0.806452	0.609756	25000	0.806452	0.609756	22000	0.709677	0.536585
3256	1	0	77	F	150.4	67.9	30	43.689	34000	13	5000	108			39000	26000	0.764706	0.666667	29000	0.852941	0.74359	27000	0.794118	0.692308	22000	8	5000	89	5000	83	172	32000	19000	0.863636	0.59375	18000	0.818182	0.5625	16000	0.727273	0.5
3258	1	0	73	F	144.4	49.5	23.7	38.2559	25000	11	5000	75			30000	22000	0.88	0.733333	24000	0.96	0.8	22000	0.88	0.733333	20000	5	5000	58	5000	83	141	30000	19000	0.95	0.633333	19000	0.95	0.633333	17000	0.85	0.566667
3270	3	0	49	M	161.7	55.8	21.3	58.4213	28000	26	5000	67			33000	24000	0.857143	0.727273	24000	0.857143	0.727273	22000	0.785714	0.666667	30000	16	5000	43	5000	34	77	40000	29000	0.966667	0.725	30000	1	0.75	27000	0.9	0.675
3273	179	1	72	M	158.2	56.8	22.7	55.252	29000	31	5000	82			34000	23000	0.793103	0.676471	24000	0.827586	0.705882	21000	0.724138	0.617647	28000	-1	5000	90	5000	57	147	38000	24000	0.857143	0.631579	24000	0.857143	0.631579	22000	0.785714	0.578947
3275	1	0	74	F	151.9	57.4	24.9	45.0472	29000	17	5000	98			34000	23000	0.793103	0.676471	25000	0.862069	0.735294	22000	0.758621	0.647059	23000	24	5000	54	5000	68	122	33000	21000	0.913043	0.636364	21000	0.913043	0.636364	19000	0.826087	0.575758
3291	5	0	33	F	160	51.75	20.2	52.3819	26000	19	5000	78			31000	22000	0.846154	0.709677	22000	0.846154	0.709677	20000	0.769231	0.645161	27000	27	5000	17	5000	78	95	37000	25000	0.925926	0.675676	25000	0.925926	0.675676	23000	0.851852	0.621622
3304	1	0	64	F	157.6	66	26.6	50.2087	33000	28	5000	74			38000	27000	0.818182	0.710526	29000	0.878788	0.763158	26000	0.787879	0.684211	26000	26	5000	64	5000	70	134	36000	22000	0.846154	0.611111	22000	0.846154	0.611111	20000	0.769231	0.555556
3311	4	0	57	F	155.4	60.65	25.1	48.2165	31000	21	5000	29			36000	29000	0.935484	0.805556	32000	1.03226	0.888889	29000	0.935484	0.805556	25000	17	5000	74	5000	74	148	35000	21000	0.84	0.6	21000	0.84	0.6	19000	0.76	0.542857
3321	1	0	47	F	151	44.9	19.7	44.2323	23000	12	5000	66			28000	21000	0.913043	0.75	22000	0.956522	0.785714	20000	0.869565	0.714286	23000	20	5000	44	5000	82	126	33000	21000	0.913043	0.636364	21000	0.913043	0.636364	19000	0.826087	0.575758
3331	5	0	78	M	162	50.6	19.3	58.6929	26000	15	5000	72			31000	23000	0.884615	0.741935	22000	0.846154	0.709677	20000	0.769231	0.645161	30000	23	5000	70	5000	75	145	40000	24000	0.8	0.6	24000	0.8	0.6	21000	0.7	0.525
3332	1	0	57	M	161.6	48.95	18.7	58.3307	25000	17	5000	54			30000	23000	0.92	0.766667	23000	0.92	0.766667	21000	0.84	0.7	30000	3	5000	24	5000	92	116	40000	27000	0.9	0.675	27000	0.9	0.675	24000	0.8	0.6
3338	1	0	68	M	175	70.5	23	70.4646	36000	30	5000	73			41000	29000	0.805556	0.707317	29000	0.805556	0.707317	26000	0.722222	0.634146	36000	11	5000	84	5000	75	159	46000	27000	0.75	0.586957	27000	0.75	0.586957	24000	0.666667	0.521739
3344	1	0	79	M	158.9	60.5	24	55.8858	31000	15	5000	68			36000	26000	0.83871	0.722222	28000	0.903226	0.777778	25000	0.806452	0.694444	28000	21	5000	56	5000	50	106	38000	26000	0.928571	0.684211	26000	0.928571	0.684211	23000	0.821429	0.605263
3345	1	0	74	M	158.8	41.3	16.4	55.7953	21000	24	5000	80			26000	18000	0.857143	0.692308	17000	0.809524	0.653846	15000	0.714286	0.576923	28000	41	5000	71	5000	48	119	38000	24000	0.857143	0.631579	23000	0.821429	0.605263	21000	0.75	0.552632
3361	3	1	39	M	172	87	29.4	67.748	44000	16	5000	67			49000	36000	0.818182	0.734694	39000	0.886364	0.795918	35000	0.795455	0.714286	34000	13	5000	30	5000	89	119	44000	28000	0.823529	0.636364	28000	0.823529	0.636364	25000	0.735294	0.568182
3364	1	0	60	F	159.3	65.2	25.7	51.748	33000	27	5000	127			38000	23000	0.69697	0.605263	25000	0.757576	0.657895	22000	0.666667	0.578947	26000	27	5000	64	5000	35	99	36000	25000	0.961538	0.694444	25000	0.961538	0.694444	22000	0.846154	0.611111
3366	1	1	49	M	177.1	71.2	22.7	72.3661	36000	25	5000	74			41000	29000	0.805556	0.707317	29000	0.805556	0.707317	26000	0.722222	0.634146	37000	11	5000	78	5000	60	138	47000	29000	0.783784	0.617021	29000	0.783784	0.617021	26000	0.702703	0.553191
3373	1	0	76	F	153.5	76.9	32.6	46.4961	39000	29	5000	75			44000	30000	0.769231	0.681818	35000	0.897436	0.795455	32000	0.820513	0.727273	24000	28	5000	67	5000	34	101	34000	23000	0.958333	0.676471	23000	0.958333	0.676471	21000	0.875	0.617647
3375	6	0	45	M	170	48.9	16.9	65.937	25000	16	5000	119			30000	19000	0.76	0.633333	17000	0.68	0.566667	15000	0.6	0.5	33000	20	5000	93	5000	120	213	43000	22000	0.666667	0.511628	20000	0.606061	0.465116	18000	0.545455	0.418605
3379	1	0	65	M	163.5	61.8	23.1	60.0512	31000	22	5000	44			36000	28000	0.903226	0.777778	29000	0.935484	0.805556	26000	0.83871	0.722222	31000	39	5000	74	5000	93	167	41000	23000	0.741935	0.560976	22000	0.709677	0.536585	19000	0.612903	0.463415
3380	1	0	52	M	159.5	59	23.2	56.4291	30000	14	5000	84			35000	25000	0.833333	0.714286	26000	0.866667	0.742857	23000	0.766667	0.657143	29000	40	5000	78	5000	107	185	39000	21000	0.724138	0.538462	19000	0.655172	0.487179	17000	0.586207	0.435897
3381	1	0	60	M	180.2	75.2	23.2	75.1732	38000	14	5000	72			43000	31000	0.815789	0.72093	32000	0.842105	0.744186	29000	0.763158	0.674419	38000	27	5000	60	5000	65	125	48000	30000	0.789474	0.625	29000	0.763158	0.604167	27000	0.710526	0.5625
3383	2	0	62	M	166.9	51.8	18.6	63.1299	26000	26	5000	87			31000	21000	0.807692	0.677419	20000	0.769231	0.645161	18000	0.692308	0.580645	32000	7	5000	41	5000	68	109	42000	28000	0.875	0.666667	29000	0.90625	0.690476	26000	0.8125	0.619048
3394	2	0	47	M	173.4	78.2	26	69.0157	40000	19	5000	90			45000	31000	0.775	0.688889	32000	0.8	0.711111	29000	0.725	0.644444	35000	8	5000	22	5000	48	70	45000	34000	0.971429	0.755556	35000	1	0.777778	31000	0.885714	0.688889
3399	1	0	62	F	156.6	54.6	22.3	49.3031	28000	22	5000	89			33000	23000	0.821429	0.69697	24000	0.857143	0.727273	21000	0.75	0.636364	25000	28	5000	73	5000	121	194	35000	19000	0.76	0.542857	17000	0.68	0.485714	16000	0.64	0.457143
3413	1	0	76	M	157	46.4	18.8	54.1654	24000	13	5000	87			29000	20000	0.833333	0.689655	20000	0.833333	0.689655	18000	0.75	0.62069	28000	26	5000	76	5000	48	124	38000	24000	0.857143	0.631579	24000	0.857143	0.631579	22000	0.785714	0.578947
3415	1	0	59	F	158.2	53.2	21.3	50.752	27000	17	5000	43			32000	25000	0.925926	0.78125	27000	1	0.84375	24000	0.888889	0.75	26000	18	5000	101	5000	107	208	36000	19000	0.730769	0.527778	18000	0.692308	0.5	16000	0.615385	0.444444
3429	1	0	72	M	164.5	62.6	23.1	60.9567	32000	4	5000	97			37000	26000	0.8125	0.702703	26000	0.8125	0.702703	24000	0.75	0.648649	31000	15	5000	91	5000	95	186	41000	23000	0.741935	0.560976	21000	0.677419	0.512195	19000	0.612903	0.463415
3457	1	0	60	M	166	41.3	15	62.315	21000	0	5000	48			26000	21000	1	0.807692	21000	1	0.807692	19000	0.904762	0.730769	32000	14	5000	77	5000	102	179	42000	24000	0.75	0.571429	23000	0.71875	0.547619	20000	0.625	0.47619
3463	1	0	74	M	164.9	69.6	25.6	61.3189	35000	26	5000	78			40000	28000	0.8	0.7	29000	0.828571	0.725	26000	0.742857	0.65	31000	13	5000	59	5000	61	120	41000	27000	0.870968	0.658537	27000	0.870968	0.658537	24000	0.774194	0.585366
3468	2	0	52	F	145.8	44.8	21.1	39.5236	23000	14	5000	63			28000	21000	0.913043	0.75	23000	1	0.821429	20000	0.869565	0.714286	20000	18	5000	57	5000	68	125	30000	20000	1	0.666667	19000	0.95	0.633333	18000	0.9	0.6
3470	1	0	67	M	176.3	76.4	24.6	71.6417	39000	10	5000	91			44000	31000	0.794872	0.704545	32000	0.820513	0.727273	29000	0.74359	0.659091	36000	21	5000	90	5000	87	177	46000	26000	0.722222	0.565217	24000	0.666667	0.521739	22000	0.611111	0.478261
3476	3	0	68	M	164.9	48.6	17.9	61.3189	25000	20	5000	75			30000	21000	0.84	0.7	21000	0.84	0.7	19000	0.76	0.633333	31000	8	5000	65	5000	72	137	41000	26000	0.83871	0.634146	26000	0.83871	0.634146	23000	0.741935	0.560976
3478	1	0	55	M	172.6	72.8	24.4	68.2913	37000	30	5000	63			42000	30000	0.810811	0.714286	31000	0.837838	0.738095	28000	0.756757	0.666667	35000	14	5000	113	5000	87	200	45000	24000	0.685714	0.533333	23000	0.657143	0.511111	20000	0.571429	0.444444
3481	1	0	36	F	160.7	55.8	21.6	53.0157	28000	29	5000	81			33000	23000	0.821429	0.69697	23000	0.821429	0.69697	21000	0.75	0.636364	27000	19	5000	59	5000	47	106	37000	25000	0.925926	0.675676	25000	0.925926	0.675676	23000	0.851852	0.621622
3492	11	0	61	M	166	68.6	24.9	62.315	35000	26	5000	67			40000	29000	0.828571	0.725	30000	0.857143	0.75	27000	0.771429	0.675	32000	21	5000	106	5000	61	167	42000	24000	0.75	0.571429	23000	0.71875	0.547619	21000	0.65625	0.5
3498	1	0	69	F	160	61.3	23.9	52.3819	31000	22	5000	65			36000	26000	0.83871	0.722222	28000	0.903226	0.777778	25000	0.806452	0.694444	27000	15	5000	43	5000	89	132	37000	23000	0.851852	0.621622	23000	0.851852	0.621622	21000	0.777778	0.567568
3499	1	0	61	M	166.7	67.5	24.3	62.9488	34000	26	5000	91			39000	26000	0.764706	0.666667	27000	0.794118	0.692308	24000	0.705882	0.615385	32000	14	5000	56	5000	103	159	42000	25000	0.78125	0.595238	24000	0.75	0.571429	21000	0.65625	0.5
3505	1	0	39	M	167.7	53.8	19.1	63.8543	27000	10	5000	87			32000	23000	0.851852	0.71875	22000	0.814815	0.6875	20000	0.740741	0.625	32000	24	5000	74	5000	53	127	42000	27000	0.84375	0.642857	26000	0.8125	0.619048	24000	0.75	0.571429
3514	1	0	65	M	162.4	64.25	24.4	59.0551	33000	14	5000	68			38000	28000	0.848485	0.736842	30000	0.909091	0.789474	27000	0.818182	0.710526	30000	5	5000	62	5000	22	84	40000	30000	1	0.75	30000	1	0.75	28000	0.933333	0.7
3516	1	0	44	F	144.4	39.9	19.1	38.2559	20000	32	5000	72			25000	18000	0.9	0.72	18000	0.9	0.72	16000	0.8	0.64	20000	36	5000	49	5000	51	100	30000	20000	1	0.666667	21000	1.05	0.7	19000	0.95	0.633333
3519	5	0	68	F	154.4	59.4	24.9	47.311	30000	26	5000	51			35000	26000	0.866667	0.742857	29000	0.966667	0.828571	26000	0.866667	0.742857	24000	15	5000	65	5000	54	119	34000	23000	0.958333	0.676471	23000	0.958333	0.676471	20000	0.833333	0.588235
3521	1	0	69	M	168.1	70.2	24.8	64.2165	36000	27	5000	81			41000	28000	0.777778	0.682927	29000	0.805556	0.707317	27000	0.75	0.658537	33000	23	5000	40	5000	29	69	43000	31000	0.939394	0.72093	33000	1	0.767442	29000	0.878788	0.674419
3524	3	0	55	M	169.2	53.3	18.6	65.2126	27000	17	5000	114			32000	21000	0.777778	0.65625	19000	0.703704	0.59375	17000	0.62963	0.53125	33000	25	5000	75	5000	71	146	43000	26000	0.787879	0.604651	25000	0.757576	0.581395	23000	0.69697	0.534884
3527	25	1	82	F	149.4	59.6	26.7	42.7835	30000	14	5000	51			35000	27000	0.9	0.771429	30000	1	0.857143	27000	0.9	0.771429	22000	23	5000	106	5000	91	197	32000	17000	0.772727	0.53125	17000	0.772727	0.53125	15000	0.681818	0.46875
3533	1	0	50	F	152.9	26.9	11.5	45.9528	14000	24	5000	51			19000	15000	1.07143	0.789474	13000	0.928571	0.684211	12000	0.857143	0.631579	23000	19	5000	66	5000	102	168	33000	19000	0.826087	0.575758	18000	0.782609	0.545455	16000	0.695652	0.484848
3538	2	0	67	M	161	54.9	21.2	57.7874	28000	30	5000	51			33000	25000	0.892857	0.757576	25000	0.892857	0.757576	23000	0.821429	0.69697	29000	26	5000	42	5000	103	145	39000	23000	0.793103	0.589744	22000	0.758621	0.564103	20000	0.689655	0.512821
3539	4	0	48	M	176.9	71.9	23	72.185	36000	19	5000	118			41000	26000	0.722222	0.634146	25000	0.694444	0.609756	23000	0.638889	0.560976	37000	17	5000	73	5000	47	120	47000	30000	0.810811	0.638298	30000	0.810811	0.638298	28000	0.756757	0.595745
3544	1	0	38	M	178	66.1	20.9	73.1811	34000	34	5000	42			39000	29000	0.852941	0.74359	30000	0.882353	0.769231	27000	0.794118	0.692308	37000	20	5000	101	5000	72	173	47000	26000	0.702703	0.553191	25000	0.675676	0.531915	23000	0.621622	0.489362
3549	1	0	77	M	167.5	52.5	18.7	63.6732	27000	31	5000	47			32000	24000	0.888889	0.75	24000	0.888889	0.75	22000	0.814815	0.6875	32000	20	5000	41	5000	38	79	42000	30000	0.9375	0.714286	31000	0.96875	0.738095	28000	0.875	0.666667
3552	1	1	78	M	164	60.5	22.5	60.5039	31000	23	5000	74			36000	25000	0.806452	0.694444	26000	0.83871	0.722222	24000	0.774194	0.666667	31000	3	5000	55	5000	58	113	41000	28000	0.903226	0.682927	28000	0.903226	0.682927	25000	0.806452	0.609756
3557	2	0	30	F	160.6	56.55	21.9	52.9252	29000	29	5000	49			34000	25000	0.862069	0.735294	27000	0.931034	0.794118	24000	0.827586	0.705882	27000	17	5000	54	5000	46	100	37000	25000	0.925926	0.675676	26000	0.962963	0.702703	23000	0.851852	0.621622
3558	1	0	67	F	145.8	63.2	29.7	39.5236	32000	17	5000	35			37000	30000	0.9375	0.810811	33000	1.03125	0.891892	30000	0.9375	0.810811	20000	29	5000	95	5000	83	178	30000	17000	0.85	0.566667	16000	0.8	0.533333	15000	0.75	0.5
3564	1	0	68	F	155.5	61.8	25.6	48.3071	31000	15	5000	29			36000	30000	0.967742	0.833333	32000	1.03226	0.888889	29000	0.935484	0.805556	25000	22	5000	53	5000	87	140	35000	21000	0.84	0.6	21000	0.84	0.6	19000	0.76	0.542857
3569	11	1	78	M	165.8	91	33.1	62.1339	46000	28	5000	76			51000	35000	0.76087	0.686275	40000	0.869565	0.784314	36000	0.782609	0.705882	32000	21	5000	62	5000	95	157	42000	24000	0.75	0.571429	24000	0.75	0.571429	21000	0.65625	0.5
3572	1	0	58	F	161.6	51	19.5	53.8307	26000	24	5000	41			31000	24000	0.923077	0.774194	25000	0.961538	0.806452	23000	0.884615	0.741935	27000	33	5000	103	5000	66	169	37000	21000	0.777778	0.567568	20000	0.740741	0.540541	18000	0.666667	0.486486
3573	1	0	44	M	174.7	80.85	26.5	70.1929	41000	15	5000	82			46000	32000	0.780488	0.695652	34000	0.829268	0.73913	31000	0.756098	0.673913	36000	11	5000	59	5000	35	94	46000	32000	0.888889	0.695652	33000	0.916667	0.717391	30000	0.833333	0.652174
3582	1	0	82	M	160.8	45.4	17.6	57.6063	23000	18	5000	94			28000	19000	0.826087	0.678571	18000	0.782609	0.642857	16000	0.695652	0.571429	29000	11	5000	51	5000	88	139	39000	24000	0.827586	0.615385	24000	0.827586	0.615385	21000	0.724138	0.538462
3588	6	0	32	F	157.5	63.1	25.4	50.1181	32000	41	5000	43			37000	27000	0.84375	0.72973	30000	0.9375	0.810811	27000	0.84375	0.72973	26000	34	5000	116	5000	65	181	36000	20000	0.769231	0.555556	19000	0.730769	0.527778	17000	0.653846	0.472222
3593	1	0	44	F	164.5	55.5	20.5	56.4567	28000	17	5000	32			33000	27000	0.964286	0.818182	28000	1	0.848485	26000	0.928571	0.787879	29000	17	5000	29	5000	51	80	39000	28000	0.965517	0.717949	29000	1	0.74359	26000	0.896552	0.666667
3602	1	0	73	M	162.5	46.5	17.6	59.1457	24000	7	5000	63			29000	22000	0.916667	0.758621	22000	0.916667	0.758621	20000	0.833333	0.689655	30000	29	5000	78	5000	85	163	40000	23000	0.766667	0.575	22000	0.733333	0.55	20000	0.666667	0.5
3609	1	0	72	M	158	50.9	20.4	55.0709	26000	9	5000	41			31000	25000	0.961538	0.806452	26000	1	0.83871	24000	0.923077	0.774194	28000	24	5000	66	5000	67	133	38000	24000	0.857143	0.631579	23000	0.821429	0.605263	21000	0.75	0.552632
3625	9	0	45	F	153	34	14.5	46.0433	17000	18	5000	69			22000	16000	0.941176	0.727273	15000	0.882353	0.681818	14000	0.823529	0.636364	24000	17	5000	60	5000	41	101	34000	24000	1	0.705882	24000	1	0.705882	22000	0.916667	0.647059
3629	1	0	68	F	154.4	57.7	24.2	47.311	29000	27	5000	64			34000	25000	0.862069	0.735294	26000	0.896552	0.764706	24000	0.827586	0.705882	24000	26	5000	47	5000	47	94	34000	23000	0.958333	0.676471	24000	1	0.705882	21000	0.875	0.617647
3631	4	0	59	M	172	51.9	17.5	67.748	26000	23	5000	54			31000	23000	0.884615	0.741935	23000	0.884615	0.741935	20000	0.769231	0.645161	34000	27	5000	66	5000	63	129	44000	27000	0.794118	0.613636	27000	0.794118	0.613636	24000	0.705882	0.545455
3637	1	0	68	M	170.1	61.2	21.2	66.0276	31000	24	5000	86			36000	25000	0.806452	0.694444	24000	0.774194	0.666667	22000	0.709677	0.611111	34000	22	5000	89	5000	69	158	44000	26000	0.764706	0.590909	25000	0.735294	0.568182	23000	0.676471	0.522727
3646	1	0	61	F	158	59.4	23.8	50.5709	30000	19	5000	62			35000	26000	0.866667	0.742857	28000	0.933333	0.8	25000	0.833333	0.714286	26000	36	5000	72	5000	82	154	36000	21000	0.807692	0.583333	20000	0.769231	0.555556	18000	0.692308	0.5
3666	1	0	73	M	164.7	68.4	25.2	61.1378	35000	17	5000	55			40000	30000	0.857143	0.75	32000	0.914286	0.8	29000	0.828571	0.725	31000	19	5000	47	5000	60	107	41000	27000	0.870968	0.658537	27000	0.870968	0.658537	25000	0.806452	0.609756
3672	5	0	71	M	164.5	30.5	11.3	60.9567	16000	28	5000	66			21000	15000	0.9375	0.714286	13000	0.8125	0.619048	11000	0.6875	0.52381	31000	18	5000	53	5000	59	112	41000	27000	0.870968	0.658537	27000	0.870968	0.658537	25000	0.806452	0.609756
3689	1	0	80	M	151.7	50.2	21.8	49.3661	26000	15	5000	65			31000	23000	0.884615	0.741935	24000	0.923077	0.774194	22000	0.846154	0.709677	25000	33	5000	9	5000	88	97	35000	23000	0.92	0.657143	23000	0.92	0.657143	21000	0.84	0.6
3690	1	0	53	M	166	71.7	26	62.315	36000	19	5000	63			41000	30000	0.833333	0.731707	32000	0.888889	0.780488	29000	0.805556	0.707317	32000	7	5000	66	5000	79	145	42000	26000	0.8125	0.619048	26000	0.8125	0.619048	23000	0.71875	0.547619
3691	1	0	56	F	159.3	54.7	21.6	51.748	28000	25	5000	80			33000	23000	0.821429	0.69697	24000	0.857143	0.727273	21000	0.75	0.636364	26000	20	5000	96	5000	57	153	36000	22000	0.846154	0.611111	21000	0.807692	0.583333	19000	0.730769	0.527778
3692	1	0	70	F	159.5	65.8	25.9	51.9291	33000	11	5000	65			38000	28000	0.848485	0.736842	31000	0.939394	0.815789	28000	0.848485	0.736842	26000	11	5000	63	5000	52	115	36000	24000	0.923077	0.666667	24000	0.923077	0.666667	22000	0.846154	0.611111
3694	5	0	53	F	163.5	60.7	22.7	55.5512	31000	24	5000	90			36000	24000	0.774194	0.666667	25000	0.806452	0.694444	23000	0.741935	0.638889	28000	25	5000	72	5000	63	135	38000	24000	0.857143	0.631579	23000	0.821429	0.605263	21000	0.75	0.552632
3697	1	0	59	M	163.3	60.45	22.7	59.8701	31000	16	5000	55			36000	27000	0.870968	0.75	29000	0.935484	0.805556	26000	0.83871	0.722222	30000	8	5000	59	5000	88	147	40000	25000	0.833333	0.625	24000	0.8	0.6	22000	0.733333	0.55
3700	1	0	68	M	155.5	54.1	22.4	52.8071	28000	17	5000	46			33000	26000	0.928571	0.787879	27000	0.964286	0.818182	25000	0.892857	0.757576	27000	18	5000	63	5000	68	131	37000	23000	0.851852	0.621622	23000	0.851852	0.621622	21000	0.777778	0.567568
3702	12	0	51	M	172.2	60.9	20.5	67.9291	31000	25	5000	97			36000	24000	0.774194	0.666667	23000	0.741935	0.638889	21000	0.677419	0.583333	34000	23	5000	77	5000	77	154	44000	26000	0.764706	0.590909	25000	0.735294	0.568182	22000	0.647059	0.5
3703	2	0	56	F	163	77.9	29.3	55.0984	39000	25	5000	69			44000	31000	0.794872	0.704545	35000	0.897436	0.795455	31000	0.794872	0.704545	28000	21	5000	87	5000	66	153	38000	23000	0.821429	0.605263	22000	0.785714	0.578947	20000	0.714286	0.526316
3706	1	0	52	F	162.1	56.7	21.6	54.2835	29000	23	5000	67			34000	25000	0.862069	0.735294	26000	0.896552	0.764706	23000	0.793103	0.676471	28000	23	5000	74	5000	94	168	38000	22000	0.785714	0.578947	21000	0.75	0.552632	19000	0.678571	0.5
3710	1	0	65	M	164.4	51.4	19	60.8661	26000	19	5000	41			31000	24000	0.923077	0.774194	25000	0.961538	0.806452	23000	0.884615	0.741935	31000	7	5000	69	5000	56	125	41000	27000	0.870968	0.658537	27000	0.870968	0.658537	24000	0.774194	0.585366
3711	5	0	67	F	146.5	55.05	25.6	40.1575	28000	14	5000	64			33000	25000	0.892857	0.757576	27000	0.964286	0.818182	25000	0.892857	0.757576	21000	38	5000	69	5000	50	119	31000	20000	0.952381	0.645161	20000	0.952381	0.645161	18000	0.857143	0.580645
3712	1	0	75	M	166.7	56.3	20.3	62.9488	29000	23	5000	84			34000	23000	0.793103	0.676471	23000	0.793103	0.676471	21000	0.724138	0.617647	32000	34	5000	31	5000	72	103	42000	27000	0.84375	0.642857	27000	0.84375	0.642857	25000	0.78125	0.595238
3719	4	0	60	M	165.4	53.7	19.6	61.7717	27000	15	5000	47			32000	25000	0.925926	0.78125	25000	0.925926	0.78125	23000	0.851852	0.71875	31000	26	5000	56	5000	83	139	41000	25000	0.806452	0.609756	24000	0.774194	0.585366	22000	0.709677	0.536585
3730	1	0	65	M	166	72	26.1	62.315	36000	17	5000	63			41000	30000	0.833333	0.731707	32000	0.888889	0.780488	29000	0.805556	0.707317	32000	23	5000	102	5000	51	153	42000	25000	0.78125	0.595238	24000	0.75	0.571429	22000	0.6875	0.52381
3740	1	0	62	M	166.4	73.3	26.5	62.6772	37000	23	5000	53			42000	31000	0.837838	0.738095	34000	0.918919	0.809524	30000	0.810811	0.714286	32000	21	5000	57	5000	81	138	42000	26000	0.8125	0.619048	25000	0.78125	0.595238	23000	0.71875	0.547619
3744	2	0	69	M	166.5	62.8	22.7	62.7677	32000	10	5000	88			37000	26000	0.8125	0.702703	27000	0.84375	0.72973	24000	0.75	0.648649	32000	31	5000	71	5000	100	171	42000	23000	0.71875	0.547619	22000	0.6875	0.52381	20000	0.625	0.47619
3757	1	0	65	F	154	60.9	25.7	46.9488	31000	15	5000	89			36000	25000	0.806452	0.694444	27000	0.870968	0.75	25000	0.806452	0.694444	24000	30	5000	65	5000	80	145	34000	20000	0.833333	0.588235	20000	0.833333	0.588235	18000	0.75	0.529412
3775	2	0	47	M	165.9	60.4	21.9	62.2244	31000	6	5000	39			36000	29000	0.935484	0.805556	31000	1	0.861111	28000	0.903226	0.777778	32000	21	5000	53	5000	42	95	42000	29000	0.90625	0.690476	29000	0.90625	0.690476	27000	0.84375	0.642857
3780	5	0	69	F	143.7	51.4	24.9	37.622	26000	16	5000	68			31000	23000	0.884615	0.741935	25000	0.961538	0.806452	23000	0.884615	0.741935	19000	19	5000	82	5000	61	143	29000	18000	0.947368	0.62069	18000	0.947368	0.62069	16000	0.842105	0.551724
3782	3	0	50	M	168	46.95	16.6	64.126	24000	29	5000	37			29000	23000	0.958333	0.793103	22000	0.916667	0.758621	20000	0.833333	0.689655	33000	34	5000	71	5000	52	123	43000	27000	0.818182	0.627907	27000	0.818182	0.627907	24000	0.727273	0.55814
3785	1	0	79	M	162.4	63.8	24.2	59.0551	32000	15	5000	66			37000	27000	0.84375	0.72973	29000	0.90625	0.783784	26000	0.8125	0.702703	30000	15	5000	92	5000	41	133	40000	26000	0.866667	0.65	25000	0.833333	0.625	23000	0.766667	0.575
3787	14	0	69	M	171.3	64.5	22	67.1142	33000	26	5000	63			38000	27000	0.818182	0.710526	28000	0.848485	0.736842	25000	0.757576	0.657895	34000	14	5000	36	5000	59	95	44000	30000	0.882353	0.681818	31000	0.911765	0.704545	28000	0.823529	0.636364
3790	2	0	65	M	169	60.2	21.1	65.0315	31000	13	5000	62			36000	27000	0.870968	0.75	28000	0.903226	0.777778	25000	0.806452	0.694444	33000	17	5000	81	5000	60	141	43000	27000	0.818182	0.627907	26000	0.787879	0.604651	23000	0.69697	0.534884
3800	6	0	66	F	149.1	40.7	18.3	42.5118	21000	5	5000	79			26000	19000	0.904762	0.730769	20000	0.952381	0.769231	18000	0.857143	0.692308	22000	20	5000	128	5000	32	160	32000	20000	0.909091	0.625	19000	0.863636	0.59375	17000	0.772727	0.53125
3802	1	0	76	M	169.3	77.8	27.1	65.3031	39000	18	5000	70			44000	32000	0.820513	0.727273	34000	0.871795	0.772727	31000	0.794872	0.704545	33000	24	5000	86	5000	76	162	43000	25000	0.757576	0.581395	24000	0.727273	0.55814	21000	0.636364	0.488372
3806	1	0	74	M	169.1	53.8	18.8	65.122	27000	19	5000	83			32000	22000	0.814815	0.6875	21000	0.777778	0.65625	19000	0.703704	0.59375	33000	11	5000	51	5000	73	124	43000	28000	0.848485	0.651163	28000	0.848485	0.651163	25000	0.757576	0.581395
3812	2	0	77	M	165	59.3	21.8	61.4094	30000	31	5000	79			35000	24000	0.8	0.685714	24000	0.8	0.685714	22000	0.733333	0.628571	31000	19	5000	54	5000	56	110	41000	27000	0.870968	0.658537	27000	0.870968	0.658537	25000	0.806452	0.609756
3819	1	0	71	M	156.2	58.2	23.9	53.4409	30000	9	5000	54			35000	27000	0.9	0.771429	29000	0.966667	0.828571	26000	0.866667	0.742857	27000	2	5000	77	5000	32	109	37000	26000	0.962963	0.702703	26000	0.962963	0.702703	24000	0.888889	0.648649
3821	1	0	74	M	156.8	64.05	26.1	53.9843	33000	19	5000	76			38000	27000	0.818182	0.710526	29000	0.878788	0.763158	26000	0.787879	0.684211	27000	16	5000	69	5000	17	86	37000	27000	1	0.72973	27000	1	0.72973	25000	0.925926	0.675676
3823	1	0	51	F	158.8	40.75	16.2	51.2953	21000	23	5000	51			26000	20000	0.952381	0.769231	20000	0.952381	0.769231	18000	0.857143	0.692308	26000	14	5000	93	5000	61	154	36000	22000	0.846154	0.611111	21000	0.807692	0.583333	19000	0.730769	0.527778
3825	3	0	79	F	146.6	63.5	29.5	40.248	32000	11	5000	39			37000	30000	0.9375	0.810811	33000	1.03125	0.891892	30000	0.9375	0.810811	21000	28	5000	62	5000	62	124	31000	20000	0.952381	0.645161	20000	0.952381	0.645161	18000	0.857143	0.580645
3837	1	0	60	F	163.5	67.8	25.4	55.5512	34000	23	5000	56			39000	29000	0.852941	0.74359	31000	0.911765	0.794872	28000	0.823529	0.717949	28000	35	5000	84	5000	76	160	38000	22000	0.785714	0.578947	21000	0.75	0.552632	19000	0.678571	0.5
3842	1	0	74	F	155.4	69.2	28.7	48.2165	35000	21	5000	97			40000	27000	0.771429	0.675	30000	0.857143	0.75	27000	0.771429	0.675	25000	21	5000	80	5000	45	125	35000	23000	0.92	0.657143	23000	0.92	0.657143	21000	0.84	0.6
3843	1	0	57	M	158.2	62.6	25	55.252	32000	27	5000	84			37000	25000	0.78125	0.675676	27000	0.84375	0.72973	24000	0.75	0.648649	28000	27	5000	47	5000	55	102	38000	25000	0.892857	0.657895	26000	0.928571	0.684211	23000	0.821429	0.605263
3846	1	0	70	M	167	50.5	18.1	63.2205	26000	28	5000	72			31000	22000	0.846154	0.709677	21000	0.807692	0.677419	19000	0.730769	0.612903	32000	18	5000	88	5000	120	208	42000	22000	0.6875	0.52381	20000	0.625	0.47619	18000	0.5625	0.428571
3855	1	0	57	F	148	66.5	30.4	41.5157	34000	28	5000	49			39000	29000	0.852941	0.74359	33000	0.970588	0.846154	30000	0.882353	0.769231	21000	29	5000	76	5000	52	128	31000	20000	0.952381	0.645161	20000	0.952381	0.645161	18000	0.857143	0.580645
3857	1	0	59	M	167	54.2	19.4	63.2205	28000	17	5000	70			33000	24000	0.857143	0.727273	24000	0.857143	0.727273	22000	0.785714	0.666667	32000	23	5000	34	5000	60	94	42000	29000	0.90625	0.690476	29000	0.90625	0.690476	26000	0.8125	0.619048
3860	1	0	71	M	162.4	56.5	21.4	59.0551	29000	21	5000	76			34000	24000	0.827586	0.705882	24000	0.827586	0.705882	22000	0.758621	0.647059	30000	26	5000	60	5000	112	172	40000	22000	0.733333	0.55	21000	0.7	0.525	19000	0.633333	0.475
3865	1	0	54	M	172.2	68.1	23	67.9291	35000	28	5000	72			40000	28000	0.8	0.7	29000	0.828571	0.725	26000	0.742857	0.65	34000	27	5000	83	5000	78	161	44000	25000	0.735294	0.568182	24000	0.705882	0.545455	22000	0.647059	0.5
3866	1	0	52	F	162.3	45.5	17.3	54.4646	23000	21	5000	74			28000	20000	0.869565	0.714286	19000	0.826087	0.678571	18000	0.782609	0.642857	28000	14	5000	28	5000	111	139	38000	23000	0.821429	0.605263	23000	0.821429	0.605263	21000	0.75	0.552632
3876	9	0	76	F	146.3	49.4	23.1	39.9764	25000	15	5000	49			30000	23000	0.92	0.766667	25000	1	0.833333	23000	0.92	0.766667	20000	19	5000	62	5000	80	142	30000	19000	0.95	0.633333	18000	0.9	0.6	16000	0.8	0.533333
3877	1	0	77	M	166	62.15	22.6	62.315	32000	31	5000	54			37000	27000	0.84375	0.72973	28000	0.875	0.756757	25000	0.78125	0.675676	32000	19	5000	77	5000	74	151	42000	25000	0.78125	0.595238	25000	0.78125	0.595238	22000	0.6875	0.52381
3878	1	0	61	M	168.5	66.5	23.4	64.5787	34000	22	5000	99			39000	26000	0.764706	0.666667	26000	0.764706	0.666667	24000	0.705882	0.615385	33000	13	5000	44	5000	57	101	43000	29000	0.878788	0.674419	30000	0.909091	0.697674	27000	0.818182	0.627907
3881	1	0	64	M	162.5	61.2	23.2	59.1457	31000	20	5000	69			36000	26000	0.83871	0.722222	27000	0.870968	0.75	24000	0.774194	0.666667	30000	25	5000	86	5000	62	148	40000	24000	0.8	0.6	23000	0.766667	0.575	21000	0.7	0.525
3886	1	0	69	M	167.5	62.4	22.2	63.6732	32000	32	5000	100			37000	24000	0.75	0.648649	24000	0.75	0.648649	21000	0.65625	0.567568	32000	11	5000	83	5000	93	176	42000	24000	0.75	0.571429	23000	0.71875	0.547619	21000	0.65625	0.5
3897	1	0	64	M	171.5	65.5	22.3	67.2953	33000	20	5000	44			38000	29000	0.878788	0.763158	31000	0.939394	0.815789	28000	0.848485	0.736842	34000	15	5000	69	5000	107	176	44000	25000	0.735294	0.568182	23000	0.676471	0.522727	21000	0.617647	0.477273
3898	16	1	47	M	171.6	83.4	28.3	67.3858	42000	18	5000	66			47000	34000	0.809524	0.723404	37000	0.880952	0.787234	33000	0.785714	0.702128	34000	18	5000	89	5000	27	116	44000	29000	0.852941	0.659091	29000	0.852941	0.659091	26000	0.764706	0.590909
3909	4	0	76	M	165	52.75	19.4	61.4094	27000	32	5000	49			32000	24000	0.888889	0.75	24000	0.888889	0.75	22000	0.814815	0.6875	31000	26	5000	73	5000	64	137	41000	25000	0.806452	0.609756	25000	0.806452	0.609756	22000	0.709677	0.536585
3910	1	0	61	M	169.4	70.4	24.5	65.3937	36000	32	5000	68			41000	29000	0.805556	0.707317	30000	0.833333	0.731707	27000	0.75	0.658537	33000	6	5000	49	5000	70	119	43000	28000	0.848485	0.651163	28000	0.848485	0.651163	26000	0.787879	0.604651
3912	6	0	55	M	167.3	56.1	20	63.4921	29000	38	5000	86			34000	23000	0.793103	0.676471	22000	0.758621	0.647059	20000	0.689655	0.588235	32000	19	5000	50	5000	67	117	42000	27000	0.84375	0.642857	27000	0.84375	0.642857	24000	0.75	0.571429
3930	4	0	46	M	166	72.85	26.4	62.315	37000	30	5000	68			42000	30000	0.810811	0.714286	32000	0.864865	0.761905	29000	0.783784	0.690476	32000	17	5000	79	5000	59	138	42000	26000	0.8125	0.619048	26000	0.8125	0.619048	23000	0.71875	0.547619
3936	2	1	54	M	171.2	65.6	22.4	67.0236	33000	28	5000	77			38000	26000	0.787879	0.684211	27000	0.818182	0.710526	24000	0.727273	0.631579	34000	33	5000	67	5000	68	135	44000	27000	0.794118	0.613636	26000	0.764706	0.590909	23000	0.676471	0.522727
3955	1	0	65	M	166.7	57	20.5	62.9488	29000	20	5000	88			34000	23000	0.793103	0.676471	23000	0.793103	0.676471	21000	0.724138	0.617647	32000	16	5000	15	5000	75	90	42000	29000	0.90625	0.690476	30000	0.9375	0.714286	27000	0.84375	0.642857
3958	1	0	76	F	155.7	39.8	16.4	48.4882	20000	23	5000	69			25000	18000	0.9	0.72	18000	0.9	0.72	16000	0.8	0.64	25000	10	5000	81	5000	111	192	35000	19000	0.76	0.542857	18000	0.72	0.514286	17000	0.68	0.485714
3962	1	0	73	M	164.4	61	22.6	60.8661	31000	17	5000	62			36000	27000	0.870968	0.75	28000	0.903226	0.777778	25000	0.806452	0.694444	31000	12	5000	68	5000	54	122	41000	27000	0.870968	0.658537	27000	0.870968	0.658537	24000	0.774194	0.585366
3964	2	0	49	M	169	52.65	18.4	65.0315	27000	15	5000	77			32000	23000	0.851852	0.71875	22000	0.814815	0.6875	20000	0.740741	0.625	33000	11	5000	66	5000	23	89	43000	31000	0.939394	0.72093	32000	0.969697	0.744186	29000	0.878788	0.674419
3967	1	0	82	F	146.9	47.9	22.2	40.5197	24000	25	5000	71			29000	21000	0.875	0.724138	22000	0.916667	0.758621	20000	0.833333	0.689655	21000	23	5000	64	5000	59	123	31000	20000	0.952381	0.645161	20000	0.952381	0.645161	18000	0.857143	0.580645
3971	1	0	54	F	165.7	57.2	20.8	57.5433	29000	21	5000	99			34000	23000	0.793103	0.676471	23000	0.793103	0.676471	20000	0.689655	0.588235	29000	17	5000	61	5000	79	140	39000	24000	0.827586	0.615385	24000	0.827586	0.615385	21000	0.724138	0.538462
3973	1	0	75	F	156.6	48.15	19.6	49.3031	25000	11	5000	102			30000	20000	0.8	0.666667	20000	0.8	0.666667	18000	0.72	0.6	25000	28	5000	68	5000	107	175	35000	19000	0.76	0.542857	18000	0.72	0.514286	17000	0.68	0.485714
3976	1	0	75	M	164.5	62.5	23.1	60.9567	32000	14	5000	61			37000	28000	0.875	0.756757	29000	0.90625	0.783784	26000	0.8125	0.702703	31000	12	5000	64	5000	83	147	41000	25000	0.806452	0.609756	24000	0.774194	0.585366	22000	0.709677	0.536585
3986	1	0	64	F	160.1	56	21.8	52.4724	28000	35	5000	84			33000	22000	0.785714	0.666667	23000	0.821429	0.69697	20000	0.714286	0.606061	27000	18	5000	80	5000	43	123	37000	24000	0.888889	0.648649	24000	0.888889	0.648649	22000	0.814815	0.594595
3988	1	0	58	M	167	63.4	22.7	63.2205	32000	22	5000	77			37000	26000	0.8125	0.702703	27000	0.84375	0.72973	24000	0.75	0.648649	32000	27	5000	69	5000	75	144	42000	25000	0.78125	0.595238	24000	0.75	0.571429	22000	0.6875	0.52381
4004	1	0	78	M	167	71.2	25.5	63.2205	36000	22	5000	105			41000	27000	0.75	0.658537	28000	0.777778	0.682927	25000	0.694444	0.609756	32000	35	5000	48	5000	67	115	42000	27000	0.84375	0.642857	26000	0.8125	0.619048	24000	0.75	0.571429
4007	2	0	58	M	165	56.2	20.6	61.4094	29000	29	5000	46			34000	26000	0.896552	0.764706	26000	0.896552	0.764706	24000	0.827586	0.705882	31000	17	5000	63	5000	76	139	41000	25000	0.806452	0.609756	25000	0.806452	0.609756	22000	0.709677	0.536585
4009	7	0	62	M	161.1	57.3	22.1	57.878	29000	27	5000	85			34000	23000	0.793103	0.676471	23000	0.793103	0.676471	21000	0.724138	0.617647	29000	8	5000	16	5000	76	92	39000	27000	0.931034	0.692308	28000	0.965517	0.717949	25000	0.862069	0.641026
4014	1	0	65	M	166.9	54.6	19.6	63.1299	28000	16	5000	94			33000	23000	0.821429	0.69697	22000	0.785714	0.666667	20000	0.714286	0.606061	32000	17	5000	93	5000	44	137	42000	26000	0.8125	0.619048	26000	0.8125	0.619048	23000	0.71875	0.547619
4017	1	0	78	F	150	55.05	24.5	43.3268	28000	23	5000	49			33000	25000	0.892857	0.757576	27000	0.964286	0.818182	25000	0.892857	0.757576	22000	23	5000	55	5000	53	108	32000	22000	1	0.6875	22000	1	0.6875	20000	0.909091	0.625
4020	1	0	66	F	163.4	54.5	20.4	55.4606	28000	11	5000	81			33000	24000	0.857143	0.727273	24000	0.857143	0.727273	22000	0.785714	0.666667	28000	1	5000	39	5000	93	132	38000	25000	0.892857	0.657895	24000	0.857143	0.631579	22000	0.785714	0.578947
4030	1	0	50	F	160.4	75.55	29.4	52.7441	38000	13	5000	84			43000	30000	0.789474	0.697674	34000	0.894737	0.790698	30000	0.789474	0.697674	27000	39	5000	69	5000	90	159	37000	21000	0.777778	0.567568	20000	0.740741	0.540541	18000	0.666667	0.486486
4032	1	0	63	M	169.9	76.65	26.6	65.8465	39000	23	5000	33			44000	35000	0.897436	0.795455	38000	0.974359	0.863636	34000	0.871795	0.772727	33000	24	5000	74	5000	19	93	43000	30000	0.909091	0.697674	30000	0.909091	0.697674	27000	0.818182	0.627907
4034	8	0	33	M	161	50.8	19.6	57.7874	26000	18	5000	67			31000	23000	0.884615	0.741935	23000	0.884615	0.741935	21000	0.807692	0.677419	29000	22	5000	79	5000	65	144	39000	24000	0.827586	0.615385	23000	0.793103	0.589744	21000	0.724138	0.538462
4043	1	0	37	M	176.7	68.4	21.9	72.0039	35000	26	5000	47			40000	30000	0.857143	0.75	31000	0.885714	0.775	28000	0.8	0.7	37000	23	5000	80	5000	59	139	47000	29000	0.783784	0.617021	28000	0.756757	0.595745	25000	0.675676	0.531915
4052	1	0	37	F	155	49.7	20.7	47.8543	25000	27	5000	72			30000	21000	0.84	0.7	22000	0.88	0.733333	20000	0.8	0.666667	24000	15	5000	91	5000	64	155	34000	21000	0.875	0.617647	20000	0.833333	0.588235	18000	0.75	0.529412
4054	4	0	48	M	159.7	57.8	22.7	56.6102	29000	36	5000	111			34000	21000	0.724138	0.617647	21000	0.724138	0.617647	19000	0.655172	0.558824	29000	16	5000	86	5000	32	118	39000	26000	0.896552	0.666667	26000	0.896552	0.666667	24000	0.827586	0.615385
4060	1	0	57	F	159	57.55	22.8	51.4764	29000	18	5000	96			34000	23000	0.793103	0.676471	24000	0.827586	0.705882	22000	0.758621	0.647059	26000	16	5000	94	5000	140	234	36000	18000	0.692308	0.5	16000	0.615385	0.444444	14000	0.538462	0.388889
4066	1	0	81	M	148.6	41.5	18.8	46.5591	21000	26	5000	42			26000	20000	0.952381	0.769231	21000	1	0.807692	19000	0.904762	0.730769	24000	17	5000	49	5000	60	109	34000	23000	0.958333	0.676471	23000	0.958333	0.676471	21000	0.875	0.617647
4067	3	0	43	F	159	51.45	20.4	51.4764	26000	16	5000	36			31000	25000	0.961538	0.806452	26000	1	0.83871	24000	0.923077	0.774194	26000	3	5000	46	5000	60	106	36000	25000	0.961538	0.694444	25000	0.961538	0.694444	23000	0.884615	0.638889
4072	2	0	49	F	155.6	76.75	31.7	48.3976	39000	20	5000	69			44000	32000	0.820513	0.727273	36000	0.923077	0.818182	33000	0.846154	0.75	25000	34	5000	76	5000	84	160	35000	20000	0.8	0.571429	19000	0.76	0.542857	18000	0.72	0.514286
4083	1	0	63	F	156	77.1	31.7	48.7598	39000	16	5000	67			44000	32000	0.820513	0.727273	37000	0.948718	0.840909	33000	0.846154	0.75	25000	20	5000	67	5000	83	150	35000	21000	0.84	0.6	21000	0.84	0.6	19000	0.76	0.542857
4091	1	0	62	M	171.2	62.65	21.4	67.0236	32000	15	5000	42			37000	29000	0.90625	0.783784	30000	0.9375	0.810811	28000	0.875	0.756757	34000	15	5000	72	5000	45	117	44000	29000	0.852941	0.659091	29000	0.852941	0.659091	26000	0.764706	0.590909
4093	1	0	77	F	146.4	45.9	21.4	40.0669	23000	32	5000	77			28000	19000	0.826087	0.678571	20000	0.869565	0.714286	18000	0.782609	0.642857	21000	21	5000	98	5000	104	202	31000	17000	0.809524	0.548387	16000	0.761905	0.516129	14000	0.666667	0.451613
4112	4	0	59	F	160	43.8	17.1	52.3819	22000	24	5000	77			27000	19000	0.863636	0.703704	18000	0.818182	0.666667	17000	0.772727	0.62963	27000	10	5000	82	5000	75	157	37000	22000	0.814815	0.594595	22000	0.814815	0.594595	20000	0.740741	0.540541
4115	6	1	87	M	170	58.1	20.1	65.937	30000	7	5000	71			35000	26000	0.866667	0.742857	26000	0.866667	0.742857	24000	0.8	0.685714	33000	10	5000	58	5000	78	136	43000	27000	0.818182	0.627907	27000	0.818182	0.627907	24000	0.727273	0.55814
4124	1	0	58	M	173.6	53.5	17.8	69.1969	27000	22	5000	72			32000	23000	0.851852	0.71875	22000	0.814815	0.6875	20000	0.740741	0.625	35000	7	5000	55	5000	42	97	45000	32000	0.914286	0.711111	32000	0.914286	0.711111	29000	0.828571	0.644444
4128	1	0	73	M	168	62.3	22.1	64.126	32000	14	5000	74			37000	27000	0.84375	0.72973	27000	0.84375	0.72973	25000	0.78125	0.675676	33000	24	5000	61	5000	30	91	43000	30000	0.909091	0.697674	30000	0.909091	0.697674	27000	0.818182	0.627907
4135	3	0	74	M	170	66	22.8	65.937	33000	25	5000	68			38000	27000	0.818182	0.710526	28000	0.848485	0.736842	25000	0.757576	0.657895	33000	6	5000	41	5000	37	78	43000	32000	0.969697	0.744186	33000	1	0.767442	30000	0.909091	0.697674
4140	2	0	58	F	157.9	56.3	22.6	50.4803	29000	22	5000	71			34000	24000	0.827586	0.705882	26000	0.896552	0.764706	23000	0.793103	0.676471	26000	29	5000	40	5000	83	123	36000	23000	0.884615	0.638889	22000	0.846154	0.611111	20000	0.769231	0.555556
4143	1	0	60	M	170.5	63.4	21.8	66.3898	32000	20	5000	74			37000	26000	0.8125	0.702703	27000	0.84375	0.72973	24000	0.75	0.648649	34000	25	5000	60	5000	71	131	44000	27000	0.794118	0.613636	27000	0.794118	0.613636	24000	0.705882	0.545455
4146	1	0	81	M	163.5	73.7	27.6	60.0512	37000	24	5000	47			42000	32000	0.864865	0.761905	35000	0.945946	0.833333	31000	0.837838	0.738095	31000	8	5000	74	5000	63	137	41000	26000	0.83871	0.634146	26000	0.83871	0.634146	23000	0.741935	0.560976
4148	1	0	61	M	158.6	50.8	20.2	55.6142	26000	24	5000	102			31000	20000	0.769231	0.645161	20000	0.769231	0.645161	18000	0.692308	0.580645	28000	18	5000	70	5000	81	151	38000	23000	0.821429	0.605263	22000	0.785714	0.578947	20000	0.714286	0.526316
4149	1	0	76	M	167.8	65	23.1	63.9449	33000	17	5000	46			38000	29000	0.878788	0.763158	31000	0.939394	0.815789	28000	0.848485	0.736842	32000	8	5000	52	5000	91	143	42000	26000	0.8125	0.619048	25000	0.78125	0.595238	23000	0.71875	0.547619
4150	1	0	61	M	161.5	45.3	17.4	58.2402	23000	23	5000	60			28000	21000	0.913043	0.75	20000	0.869565	0.714286	18000	0.782609	0.642857	30000	10	5000	60	5000	99	159	40000	24000	0.8	0.6	23000	0.766667	0.575	21000	0.7	0.525
4155	6	0	57	F	157.1	52.1	21.1	49.7559	27000	19	5000	76			32000	23000	0.851852	0.71875	24000	0.888889	0.75	21000	0.777778	0.65625	25000	17	5000	53	5000	31	84	35000	25000	1	0.714286	26000	1.04	0.742857	23000	0.92	0.657143
4163	1	0	76	M	166.7	70.1	25.2	62.9488	36000	18	5000	48			41000	31000	0.861111	0.756098	34000	0.944444	0.829268	30000	0.833333	0.731707	32000	22	5000	67	5000	82	149	42000	25000	0.78125	0.595238	24000	0.75	0.571429	22000	0.6875	0.52381
4165	1	0	38	M	176.7	68.4	21.9	72.0039	35000	20	5000	72			40000	29000	0.828571	0.725	29000	0.828571	0.725	26000	0.742857	0.65	37000	29	5000	12	5000	68	80	47000	32000	0.864865	0.680851	33000	0.891892	0.702128	30000	0.810811	0.638298
4175	3	0	70	M	168.8	59	20.7	64.8504	30000	27	5000	49			35000	26000	0.866667	0.742857	27000	0.9	0.771429	24000	0.8	0.685714	33000	24	5000	74	5000	70	144	43000	26000	0.787879	0.604651	25000	0.757576	0.581395	23000	0.69697	0.534884
4178	1	0	83	F	141.8	50.9	25.3	35.9016	26000	23	5000	82			31000	22000	0.846154	0.709677	24000	0.923077	0.774194	22000	0.846154	0.709677	18000	18	5000	91	5000	41	132	28000	18000	1	0.642857	18000	1	0.642857	16000	0.888889	0.571429
4179	1	0	75	M	165.2	72.4	26.5	61.5906	37000	10	5000	26			42000	35000	0.945946	0.833333	38000	1.02703	0.904762	35000	0.945946	0.833333	31000	24	5000	78	5000	41	119	41000	27000	0.870968	0.658537	26000	0.83871	0.634146	24000	0.774194	0.585366
4181	1	0	55	F	160.7	52.2	20.2	53.0157	27000	26	5000	27			32000	26000	0.962963	0.8125	27000	1	0.84375	25000	0.925926	0.78125	27000	12	5000	96	5000	58	154	37000	23000	0.851852	0.621622	22000	0.814815	0.594595	20000	0.740741	0.540541
4198	1	0	61	F	156.4	59.9	24.5	49.122	30000	14	5000	74			35000	25000	0.833333	0.714286	27000	0.9	0.771429	25000	0.833333	0.714286	25000	9	5000	124	5000	74	198	35000	19000	0.76	0.542857	19000	0.76	0.542857	17000	0.68	0.485714
4202	1	0	42	M	176.6	79.9	25.6	71.9134	40000	17	5000	87			45000	31000	0.775	0.688889	32000	0.8	0.711111	29000	0.725	0.644444	36000	25	5000	73	5000	56	129	46000	29000	0.805556	0.630435	28000	0.777778	0.608696	25000	0.694444	0.543478
4206	2	0	69	M	164.5	65.6	24.2	60.9567	33000	25	5000	72			38000	27000	0.818182	0.710526	28000	0.848485	0.736842	25000	0.757576	0.657895	31000	6	5000	58	5000	87	145	41000	25000	0.806452	0.609756	25000	0.806452	0.609756	23000	0.741935	0.560976
4210	1	0	71	M	155.7	53.2	21.9	52.9882	27000	22	5000	80			32000	22000	0.814815	0.6875	23000	0.851852	0.71875	21000	0.777778	0.65625	27000	26	5000	42	5000	64	106	37000	24000	0.888889	0.648649	25000	0.925926	0.675676	22000	0.814815	0.594595
4212	1	0	61	M	167.8	72.65	25.8	63.9449	37000	31	5000	44			42000	32000	0.864865	0.761905	34000	0.918919	0.809524	31000	0.837838	0.738095	32000	11	5000	46	5000	69	115	42000	28000	0.875	0.666667	28000	0.875	0.666667	25000	0.78125	0.595238
4222	1	0	73	M	175	73.2	23.9	70.4646	37000	17	5000	54			42000	32000	0.864865	0.761905	33000	0.891892	0.785714	30000	0.810811	0.714286	36000	25	5000	54	5000	99	153	46000	27000	0.75	0.586957	26000	0.722222	0.565217	23000	0.638889	0.5
4226	1	0	68	M	164.4	56.95	21.1	60.8661	29000	25	5000	69			34000	24000	0.827586	0.705882	25000	0.862069	0.735294	22000	0.758621	0.647059	31000	11	5000	77	5000	52	129	41000	26000	0.83871	0.634146	26000	0.83871	0.634146	24000	0.774194	0.585366
4227	1	0	45	F	161.4	57.2	22	53.6496	29000	32	5000	67			34000	24000	0.827586	0.705882	25000	0.862069	0.735294	23000	0.793103	0.676471	27000	28	5000	44	5000	58	102	37000	25000	0.925926	0.675676	25000	0.925926	0.675676	22000	0.814815	0.594595
4236	1	0	53	F	149.6	40.8	18.2	42.9646	21000	26	5000	76			26000	18000	0.857143	0.692308	19000	0.904762	0.730769	17000	0.809524	0.653846	22000	29	5000	26	5000	117	143	32000	19000	0.863636	0.59375	19000	0.863636	0.59375	17000	0.772727	0.53125
4240	1	0	53	F	153.5	46.7	19.8	46.4961	24000	30	5000	91			29000	19000	0.791667	0.655172	20000	0.833333	0.689655	18000	0.75	0.62069	24000	32	5000	43	5000	92	135	34000	21000	0.875	0.617647	20000	0.833333	0.588235	18000	0.75	0.529412
4241	1	0	48	F	150.2	52.4	23.2	43.5079	27000	14	5000	87			32000	22000	0.814815	0.6875	24000	0.888889	0.75	22000	0.814815	0.6875	22000	15	5000	65	5000	86	151	32000	20000	0.909091	0.625	19000	0.863636	0.59375	17000	0.772727	0.53125
4245	1	0	76	M	164	56.2	20.9	60.5039	29000	24	5000	102			34000	22000	0.758621	0.647059	22000	0.758621	0.647059	20000	0.689655	0.588235	31000	13	5000	87	5000	83	170	41000	24000	0.774194	0.585366	23000	0.741935	0.560976	21000	0.677419	0.512195
4247	2	1	84	M	168	71.5	25.3	64.126	36000	33	5000	104			41000	26000	0.722222	0.634146	27000	0.75	0.658537	24000	0.666667	0.585366	33000	17	5000	70	5000	72	142	43000	26000	0.787879	0.604651	26000	0.787879	0.604651	23000	0.69697	0.534884
4251	5	0	56	M	170	58.55	20.3	65.937	30000	25	5000	71			35000	25000	0.833333	0.714286	25000	0.833333	0.714286	22000	0.733333	0.628571	33000	20	5000	63	5000	62	125	43000	27000	0.818182	0.627907	27000	0.818182	0.627907	24000	0.727273	0.55814
4255	3	0	44	F	166.8	50.2	18	58.5394	26000	16	5000	65			31000	23000	0.884615	0.741935	23000	0.884615	0.741935	21000	0.807692	0.677419	30000	3	5000	47	5000	79	126	40000	26000	0.866667	0.65	26000	0.866667	0.65	24000	0.8	0.6
4256	1	0	67	F	150.7	67.8	29.9	43.9606	34000	23	5000	50			39000	29000	0.852941	0.74359	33000	0.970588	0.846154	30000	0.882353	0.769231	22000	28	5000	66	5000	99	165	32000	18000	0.818182	0.5625	17000	0.772727	0.53125	16000	0.727273	0.5
4258	4	0	48	M	177	61.7	19.7	72.2756	31000	35	5000	53			36000	26000	0.83871	0.722222	26000	0.83871	0.722222	23000	0.741935	0.638889	37000	20	5000	60	5000	54	114	47000	31000	0.837838	0.659574	31000	0.837838	0.659574	28000	0.756757	0.595745
4261	1	0	55	M	172.9	76.9	25.7	68.563	39000	24	5000	63			44000	32000	0.820513	0.727273	34000	0.871795	0.772727	31000	0.794872	0.704545	35000	15	5000	61	5000	73	134	45000	28000	0.8	0.622222	28000	0.8	0.622222	25000	0.714286	0.555556
4265	1	0	63	M	167.6	69.95	24.9	63.7638	35000	16	5000	75			40000	29000	0.828571	0.725	30000	0.857143	0.75	27000	0.771429	0.675	32000	18	5000	47	5000	46	93	42000	29000	0.90625	0.690476	30000	0.9375	0.714286	27000	0.84375	0.642857
4282	1	0	62	M	172.7	70.3	23.6	68.3819	36000	26	5000	86			41000	28000	0.777778	0.682927	28000	0.777778	0.682927	26000	0.722222	0.634146	35000	26	5000	90	5000	74	164	45000	26000	0.742857	0.577778	25000	0.714286	0.555556	22000	0.628571	0.488889
4283	6	0	55	M	167.3	56.1	20	63.4921	29000	19	5000	82			34000	24000	0.827586	0.705882	23000	0.793103	0.676471	21000	0.724138	0.617647	32000	14	5000	85	5000	70	155	42000	25000	0.78125	0.595238	24000	0.75	0.571429	22000	0.6875	0.52381
4284	1	0	61	M	162.2	64.6	24.6	58.874	33000	37	5000	79			38000	26000	0.787879	0.684211	27000	0.818182	0.710526	24000	0.727273	0.631579	30000	22	5000	48	5000	65	113	40000	26000	0.866667	0.65	26000	0.866667	0.65	24000	0.8	0.6
4287	1	0	55	M	171	71.2	24.3	66.8425	36000	36	5000	66			41000	29000	0.805556	0.707317	30000	0.833333	0.731707	27000	0.75	0.658537	34000	24	5000	75	5000	76	151	44000	26000	0.764706	0.590909	25000	0.735294	0.568182	23000	0.676471	0.522727
4289	2	0	63	F	158.8	56.85	22.5	51.2953	29000	14	5000	90			34000	24000	0.827586	0.705882	25000	0.862069	0.735294	22000	0.758621	0.647059	26000	14	5000	90	5000	72	162	36000	21000	0.807692	0.583333	21000	0.807692	0.583333	19000	0.730769	0.527778
4290	1	0	85	F	153	45	19.2	46.0433	23000	25	5000	53			28000	21000	0.913043	0.75	22000	0.956522	0.785714	20000	0.869565	0.714286	24000	9	5000	73	5000	28	101	34000	24000	1	0.705882	25000	1.04167	0.735294	22000	0.916667	0.647059
4292	1	0	65	M	174.5	65.7	21.6	70.0118	33000	24	5000	88			38000	26000	0.787879	0.684211	25000	0.757576	0.657895	23000	0.69697	0.605263	36000	24	5000	96	5000	52	148	46000	28000	0.777778	0.608696	27000	0.75	0.586957	24000	0.666667	0.521739
4294	1	0	66	F	152	61.5	26.6	45.1378	31000	15	5000	34			36000	29000	0.935484	0.805556	32000	1.03226	0.888889	29000	0.935484	0.805556	23000	22	5000	68	5000	68	136	33000	21000	0.913043	0.636364	20000	0.869565	0.606061	18000	0.782609	0.545455
4304	4	0	47	M	171.2	70.76	24.1	67.0236	36000	20	5000	77			41000	29000	0.805556	0.707317	30000	0.833333	0.731707	27000	0.75	0.658537	34000	21	5000	75	5000	61	136	44000	27000	0.794118	0.613636	27000	0.794118	0.613636	24000	0.705882	0.545455
4306	1	0	72	M	167.5	68	24.2	63.6732	34000	16	5000	78			39000	28000	0.823529	0.717949	29000	0.852941	0.74359	26000	0.764706	0.666667	32000	5	5000	80	5000	66	146	42000	26000	0.8125	0.619048	26000	0.8125	0.619048	23000	0.71875	0.547619
4311	1	0	68	M	172.3	90.45	30.5	68.0197	46000	27	5000	76			51000	35000	0.76087	0.686275	39000	0.847826	0.764706	35000	0.76087	0.686275	35000	19	5000	64	5000	51	115	45000	29000	0.828571	0.644444	30000	0.857143	0.666667	27000	0.771429	0.6
4316	21	0	72	M	165.1	49.2	18	61.5	25000	24	5000	81			30000	21000	0.84	0.7	20000	0.8	0.666667	18000	0.72	0.6	31000	24	5000	81	5000	72	153	41000	24000	0.774194	0.585366	23000	0.741935	0.560976	21000	0.677419	0.512195
4317	1	0	62	M	162	59.6	22.7	58.6929	30000	7	5000	74			35000	26000	0.866667	0.742857	27000	0.9	0.771429	24000	0.8	0.685714	30000	29	5000	48	5000	82	130	40000	25000	0.833333	0.625	24000	0.8	0.6	22000	0.733333	0.55
4320	1	0	79	M	165	57.45	21.1	61.4094	29000	16	5000	57			34000	26000	0.896552	0.764706	26000	0.896552	0.764706	24000	0.827586	0.705882	31000	17	5000	48	5000	73	121	41000	26000	0.83871	0.634146	26000	0.83871	0.634146	24000	0.774194	0.585366
4325	1	0	55	M	167.1	39.55	14.2	63.311	20000	24	5000	72			25000	18000	0.9	0.72	16000	0.8	0.64	14000	0.7	0.56	32000	32	5000	95	5000	97	192	42000	22000	0.6875	0.52381	21000	0.65625	0.5	19000	0.59375	0.452381
4326	1	0	73	F	150	40.4	18	43.3268	21000	13	5000	70			26000	19000	0.904762	0.730769	20000	0.952381	0.769231	18000	0.857143	0.692308	22000	35	5000	82	5000	87	169	32000	18000	0.818182	0.5625	17000	0.772727	0.53125	16000	0.727273	0.5
4328	7	1	73	M	171.6	81.2	27.6	67.3858	41000	25	5000	73			46000	32000	0.780488	0.695652	35000	0.853659	0.76087	31000	0.756098	0.673913	34000	17	5000	103	5000	63	166	44000	26000	0.764706	0.590909	25000	0.735294	0.568182	22000	0.647059	0.5
4337	1	0	18	M	185	62.6	18.3	79.5197	32000	17	5000	48			37000	29000	0.90625	0.783784	29000	0.90625	0.783784	26000	0.8125	0.702703	40000	5	5000	40	5000	75	115	50000	33000	0.825	0.66	33000	0.825	0.66	30000	0.75	0.6
4341	1	0	56	M	177.2	71	22.6	72.4567	36000	33	5000	85			41000	27000	0.75	0.658537	27000	0.75	0.658537	25000	0.694444	0.609756	37000	15	5000	50	5000	65	115	47000	31000	0.837838	0.659574	31000	0.837838	0.659574	28000	0.756757	0.595745
4347	26	1	56	M	166.8	48.3	17.4	63.0394	25000	36	5000	94			30000	20000	0.8	0.666667	18000	0.72	0.6	16000	0.64	0.533333	32000	7	5000	34	5000	80	114	42000	28000	0.875	0.666667	28000	0.875	0.666667	25000	0.78125	0.595238
4367	1	0	73	M	166.8	66.1	23.8	63.0394	34000	19	5000	67			39000	28000	0.823529	0.717949	30000	0.882353	0.769231	27000	0.794118	0.692308	32000	37	5000	48	5000	70	118	42000	26000	0.8125	0.619048	26000	0.8125	0.619048	23000	0.71875	0.547619
4368	1	0	74	F	146.9	50.5	23.4	40.5197	26000	12	5000	67			31000	23000	0.884615	0.741935	25000	0.961538	0.806452	23000	0.884615	0.741935	21000	31	5000	56	5000	57	113	31000	20000	0.952381	0.645161	20000	0.952381	0.645161	18000	0.857143	0.580645
4377	2	0	37	F	164	46.8	17.4	56.0039	24000	24	5000	81			29000	20000	0.833333	0.689655	19000	0.791667	0.655172	18000	0.75	0.62069	29000	22	5000	75	5000	91	166	39000	22000	0.758621	0.564103	22000	0.758621	0.564103	20000	0.689655	0.512821
4385	1	0	76	M	163.7	74.3	27.7	60.2323	38000	12	5000	60			43000	32000	0.842105	0.744186	35000	0.921053	0.813953	32000	0.842105	0.744186	31000	9	5000	59	5000	59	118	41000	27000	0.870968	0.658537	27000	0.870968	0.658537	25000	0.806452	0.609756
4388	1	0	60	M	177	86.7	27.7	72.2756	44000	18	5000	76			49000	35000	0.795455	0.714286	37000	0.840909	0.755102	34000	0.772727	0.693878	37000	27	5000	45	5000	111	156	47000	27000	0.72973	0.574468	26000	0.702703	0.553191	23000	0.621622	0.489362
4390	1	0	78	F	153	47.2	20.2	46.0433	24000	19	5000	116			29000	19000	0.791667	0.655172	19000	0.791667	0.655172	17000	0.708333	0.586207	24000	13	5000	38	5000	90	128	34000	22000	0.916667	0.647059	22000	0.916667	0.647059	20000	0.833333	0.588235
4398	4	0	59	M	166	50.4	18.3	62.315	26000	25	5000	53			31000	23000	0.884615	0.741935	23000	0.884615	0.741935	21000	0.807692	0.677419	32000	21	5000	62	5000	68	130	42000	26000	0.8125	0.619048	26000	0.8125	0.619048	24000	0.75	0.571429
4400	1	0	67	M	170.3	66.6	23	66.2087	34000	20	5000	65			39000	28000	0.823529	0.717949	29000	0.852941	0.74359	27000	0.794118	0.692308	34000	30	5000	62	5000	95	157	44000	25000	0.735294	0.568182	24000	0.705882	0.545455	22000	0.647059	0.5
4402	1	0	65	M	171.6	68	23.1	67.3858	34000	37	5000	85			39000	26000	0.764706	0.666667	26000	0.764706	0.666667	23000	0.676471	0.589744	34000	10	5000	49	5000	57	106	44000	30000	0.882353	0.681818	30000	0.882353	0.681818	27000	0.794118	0.613636
4406	1	0	68	F	156	59	24.2	48.7598	30000	28	5000	80			35000	24000	0.8	0.685714	26000	0.866667	0.742857	23000	0.766667	0.657143	25000	22	5000	52	5000	51	103	35000	24000	0.96	0.685714	24000	0.96	0.685714	22000	0.88	0.628571
4409	1	0	55	M	172.6	73.2	24.6	68.2913	37000	27	5000	37			42000	33000	0.891892	0.785714	35000	0.945946	0.833333	31000	0.837838	0.738095	35000	7	5000	78	5000	47	125	45000	30000	0.857143	0.666667	30000	0.857143	0.666667	27000	0.771429	0.6
4412	5	0	56	M	170	58.55	20.3	65.937	30000	35	5000	74			35000	24000	0.8	0.685714	24000	0.8	0.685714	21000	0.7	0.6	33000	23	5000	82	5000	67	149	43000	26000	0.787879	0.604651	25000	0.757576	0.581395	22000	0.666667	0.511628
4429	1	0	86	M	153.2	41.2	17.6	50.7244	21000	16	5000	59			26000	20000	0.952381	0.769231	20000	0.952381	0.769231	18000	0.857143	0.692308	26000	16	5000	78	5000	71	149	36000	22000	0.846154	0.611111	22000	0.846154	0.611111	19000	0.730769	0.527778
4430	1	0	80	F	134.1	45.9	25.5	28.9291	23000	30	5000	60			28000	20000	0.869565	0.714286	23000	1	0.821429	21000	0.913043	0.75	15000	25	5000	89	5000	83	172	25000	15000	1	0.6	14000	0.933333	0.56	13000	0.866667	0.52
4449	3	0	50	M	168	46.95	16.6	64.126	24000	15	5000	63			29000	22000	0.916667	0.758621	21000	0.875	0.724138	19000	0.791667	0.655172	33000	23	5000	79	5000	92	171	43000	24000	0.727273	0.55814	23000	0.69697	0.534884	21000	0.636364	0.488372
4453	1	0	68	M	166.8	65	23.4	63.0394	33000	20	5000	72			38000	27000	0.818182	0.710526	28000	0.848485	0.736842	25000	0.757576	0.657895	32000	14	5000	38	5000	93	131	42000	26000	0.8125	0.619048	26000	0.8125	0.619048	23000	0.71875	0.547619
4461	1	0	55	M	170.3	57.6	19.9	66.2087	29000	14	5000	77			34000	24000	0.827586	0.705882	24000	0.827586	0.705882	22000	0.758621	0.647059	34000	12	5000	71	5000	108	179	44000	25000	0.735294	0.568182	24000	0.705882	0.545455	21000	0.617647	0.477273
4475	2	0	52	M	175	75.9	24.8	70.4646	38000	15	5000	77			43000	31000	0.815789	0.72093	32000	0.842105	0.744186	29000	0.763158	0.674419	36000	17	5000	100	5000	67	167	46000	27000	0.75	0.586957	26000	0.722222	0.565217	23000	0.638889	0.5
4481	3	0	61	M	171.4	50.6	17.2	67.2047	26000	25	5000	53			31000	23000	0.884615	0.741935	23000	0.884615	0.741935	20000	0.769231	0.645161	34000	27	5000	35	5000	99	134	44000	27000	0.794118	0.613636	26000	0.764706	0.590909	23000	0.676471	0.522727
4502	1	0	67	M	173.7	83.2	27.6	69.2874	42000	27	5000	63			47000	34000	0.809524	0.723404	36000	0.857143	0.765957	33000	0.785714	0.702128	35000	15	5000	65	5000	93	158	45000	26000	0.742857	0.577778	25000	0.714286	0.555556	23000	0.657143	0.511111
4510	24	0	54	F	156.9	48.5	19.7	49.5748	25000	13	5000	78			30000	22000	0.88	0.733333	22000	0.88	0.733333	20000	0.8	0.666667	25000	15	5000	113	5000	56	169	35000	21000	0.84	0.6	20000	0.8	0.571429	18000	0.72	0.514286
4513	1	0	37	M	179.7	82.5	25.5	74.7205	42000	18	5000	87			47000	32000	0.761905	0.680851	34000	0.809524	0.723404	30000	0.714286	0.638298	38000	22	5000	97	5000	65	162	48000	28000	0.736842	0.583333	27000	0.710526	0.5625	24000	0.631579	0.5
4527	1	0	68	M	164.3	60	22.2	60.7756	30000	11	5000	60			35000	27000	0.9	0.771429	28000	0.933333	0.8	25000	0.833333	0.714286	31000	13	5000	66	5000	60	126	41000	26000	0.83871	0.634146	26000	0.83871	0.634146	24000	0.774194	0.585366
4530	1	0	54	F	157.6	55.6	22.4	50.2087	28000	17	5000	62			33000	25000	0.892857	0.757576	26000	0.928571	0.787879	23000	0.821429	0.69697	26000	32	5000	90	5000	58	148	36000	22000	0.846154	0.611111	21000	0.807692	0.583333	19000	0.730769	0.527778
4538	1	0	68	F	153.2	47.8	20.4	46.2244	24000	7	5000	84			29000	21000	0.875	0.724138	22000	0.916667	0.758621	19000	0.791667	0.655172	24000	32	5000	90	5000	59	149	34000	20000	0.833333	0.588235	20000	0.833333	0.588235	18000	0.75	0.529412
4549	1	0	45	M	171.6	74.05	25.1	67.3858	38000	11	5000	46			43000	34000	0.894737	0.790698	36000	0.947368	0.837209	33000	0.868421	0.767442	34000	18	5000	11	5000	68	79	44000	31000	0.911765	0.704545	32000	0.941176	0.727273	29000	0.852941	0.659091
4550	1	0	59	M	167.7	68.6	24.4	63.8543	35000	22	5000	54			40000	30000	0.857143	0.75	32000	0.914286	0.8	29000	0.828571	0.725	32000	12	5000	79	5000	56	135	42000	27000	0.84375	0.642857	26000	0.8125	0.619048	24000	0.75	0.571429
4556	2	0	22	M	176	68.65	22.2	71.3701	35000	20	5000	89			40000	27000	0.771429	0.675	27000	0.771429	0.675	25000	0.714286	0.625	36000	31	5000	75	5000	78	153	46000	27000	0.75	0.586957	25000	0.694444	0.543478	23000	0.638889	0.5
4573	3	0	53	M	177	72.5	23.1	72.2756	37000	26	5000	29			42000	33000	0.891892	0.785714	35000	0.945946	0.833333	32000	0.864865	0.761905	37000	22	5000	65	5000	67	132	47000	29000	0.783784	0.617021	29000	0.783784	0.617021	26000	0.702703	0.553191
4574	3	0	38	F	152	61	26.4	45.1378	31000	29	5000	54			36000	27000	0.870968	0.75	29000	0.935484	0.805556	27000	0.870968	0.75	23000	17	5000	53	5000	47	100	33000	23000	1	0.69697	23000	1	0.69697	21000	0.913043	0.636364
4577	1	0	63	F	155	54.3	22.6	47.8543	28000	20	5000	60			33000	25000	0.892857	0.757576	26000	0.928571	0.787879	24000	0.857143	0.727273	24000	17	5000	79	5000	22	101	34000	24000	1	0.705882	24000	1	0.705882	22000	0.916667	0.647059
4578	3	0	61	M	167	73.3	26.3	63.2205	37000	20	5000	32			42000	34000	0.918919	0.809524	36000	0.972973	0.857143	33000	0.891892	0.785714	32000	26	5000	91	5000	73	164	42000	24000	0.75	0.571429	23000	0.71875	0.547619	21000	0.65625	0.5
4584	1	0	56	M	164.2	67.3	25	60.685	34000	13	5000	92			39000	27000	0.794118	0.692308	28000	0.823529	0.717949	25000	0.735294	0.641026	31000	21	5000	37	5000	84	121	41000	26000	0.83871	0.634146	26000	0.83871	0.634146	23000	0.741935	0.560976
4589	1	0	66	M	165.2	70.6	25.9	61.5906	36000	27	5000	59			41000	30000	0.833333	0.731707	32000	0.888889	0.780488	29000	0.805556	0.707317	31000	17	5000	99	5000	83	182	41000	23000	0.741935	0.560976	22000	0.709677	0.536585	20000	0.645161	0.487805
4590	1	0	71	M	163.5	64.6	24.2	60.0512	33000	9	5000	83			38000	27000	0.818182	0.710526	28000	0.848485	0.736842	26000	0.787879	0.684211	31000	25	5000	60	5000	88	148	41000	24000	0.774194	0.585366	24000	0.774194	0.585366	21000	0.677419	0.512195
4599	1	0	47	M	177.5	64.3	20.4	72.7283	33000	28	5000	36			38000	30000	0.909091	0.789474	30000	0.909091	0.789474	27000	0.818182	0.710526	37000	13	5000	68	5000	101	169	47000	27000	0.72973	0.574468	26000	0.702703	0.553191	23000	0.621622	0.489362
4602	5	0	49	F	157.8	57.4	23.1	50.3898	29000	28	5000	57			34000	25000	0.862069	0.735294	27000	0.931034	0.794118	24000	0.827586	0.705882	26000	32	5000	92	5000	55	147	36000	22000	0.846154	0.611111	21000	0.807692	0.583333	19000	0.730769	0.527778
4603	1	0	50	M	167	71.5	25.6	63.2205	36000	27	5000	83			41000	28000	0.777778	0.682927	29000	0.805556	0.707317	26000	0.722222	0.634146	32000	17	5000	76	5000	65	141	42000	26000	0.8125	0.619048	25000	0.78125	0.595238	23000	0.71875	0.547619
4604	1	0	50	F	154.4	74.5	31.3	47.311	38000	23	5000	34			43000	34000	0.894737	0.790698	38000	1	0.883721	35000	0.921053	0.813953	24000	17	5000	90	5000	39	129	34000	22000	0.916667	0.647059	22000	0.916667	0.647059	20000	0.833333	0.588235
4612	1	0	85	F	145.8	47.85	22.5	39.5236	24000	13	5000	71			29000	21000	0.875	0.724138	23000	0.958333	0.793103	21000	0.875	0.724138	20000	28	5000	85	5000	106	191	30000	16000	0.8	0.533333	15000	0.75	0.5	14000	0.7	0.466667
4617	1	0	86	M	163.7	62.3	23.2	60.2323	32000	18	5000	86			37000	26000	0.8125	0.702703	26000	0.8125	0.702703	24000	0.75	0.648649	31000	32	5000	55	5000	83	138	41000	25000	0.806452	0.609756	24000	0.774194	0.585366	22000	0.709677	0.536585
4618	1	0	44	M	179.9	72.4	22.4	74.9016	37000	26	5000	70			42000	30000	0.810811	0.714286	30000	0.810811	0.714286	27000	0.72973	0.642857	38000	30	5000	61	5000	58	119	48000	30000	0.789474	0.625	30000	0.789474	0.625	27000	0.710526	0.5625
4620	1	0	59	M	178	80.5	25.4	73.1811	41000	31	5000	70			46000	32000	0.780488	0.695652	34000	0.829268	0.73913	30000	0.731707	0.652174	37000	12	5000	67	5000	97	164	47000	27000	0.72973	0.574468	26000	0.702703	0.553191	24000	0.648649	0.510638
4624	1	0	79	F	148.6	50.6	22.9	42.0591	26000	8	5000	67			31000	23000	0.884615	0.741935	25000	0.961538	0.806452	23000	0.884615	0.741935	22000	33	5000	60	5000	93	153	32000	19000	0.863636	0.59375	18000	0.818182	0.5625	17000	0.772727	0.53125
4631	1	0	63	M	162.7	52.5	19.8	59.3268	27000	21	5000	109			32000	21000	0.777778	0.65625	20000	0.740741	0.625	18000	0.666667	0.5625	30000	4	5000	41	5000	35	76	40000	30000	1	0.75	31000	1.03333	0.775	28000	0.933333	0.7
4635	1	0	48	F	155	99.5	41.4	47.8543	50000	23	5000	40			55000	42000	0.84	0.763636	49000	0.98	0.890909	45000	0.9	0.818182	24000	15	5000	17	5000	71	88	34000	24000	1	0.705882	24000	1	0.705882	22000	0.916667	0.647059
4639	1	0	74	M	177.5	55.1	17.5	72.7283	28000	17	5000	25			33000	27000	0.964286	0.818182	28000	1	0.848485	26000	0.928571	0.787879	37000	20	5000	73	5000	85	158	47000	27000	0.72973	0.574468	26000	0.702703	0.553191	24000	0.648649	0.510638
4652	4	0	70	M	169.6	52.3	18.2	65.5748	27000	21	5000	27			32000	26000	0.962963	0.8125	27000	1	0.84375	24000	0.888889	0.75	33000	34	5000	88	5000	80	168	43000	24000	0.727273	0.55814	23000	0.69697	0.534884	20000	0.606061	0.465116
4654	1	0	74	M	166.5	72.1	26	62.7677	37000	27	5000	55			42000	31000	0.837838	0.738095	33000	0.891892	0.785714	30000	0.810811	0.714286	32000	24	5000	53	5000	54	107	42000	28000	0.875	0.666667	28000	0.875	0.666667	25000	0.78125	0.595238
4655	7	0	62	M	161.1	57.3	22.1	57.878	29000	15	5000	61			34000	25000	0.862069	0.735294	26000	0.896552	0.764706	24000	0.827586	0.705882	29000	22	5000	89	5000	50	139	39000	24000	0.827586	0.615385	24000	0.827586	0.615385	21000	0.724138	0.538462
4660	1	0	45	M	177.7	83.4	26.4	72.9094	42000	40	5000	60			47000	33000	0.785714	0.702128	35000	0.833333	0.744681	31000	0.738095	0.659574	37000	0	5000	60	5000	39	99	47000	33000	0.891892	0.702128	34000	0.918919	0.723404	31000	0.837838	0.659574
4666	1	0	53	M	169.4	68.2	23.8	65.3937	35000	12	5000	95			40000	27000	0.771429	0.675	28000	0.8	0.7	25000	0.714286	0.625	33000	18	5000	72	5000	39	111	43000	29000	0.878788	0.674419	29000	0.878788	0.674419	26000	0.787879	0.604651
4670	1	0	56	M	176	56.7	18.3	71.3701	29000	26	5000	88			34000	23000	0.793103	0.676471	21000	0.724138	0.617647	19000	0.655172	0.558824	36000	33	5000	82	5000	50	132	46000	28000	0.777778	0.608696	27000	0.75	0.586957	25000	0.694444	0.543478
4683	7	1	73	M	171.6	81.2	27.6	67.3858	41000	23	5000	51			46000	35000	0.853659	0.76087	37000	0.902439	0.804348	34000	0.829268	0.73913	34000	19	5000	68	5000	36	104	44000	30000	0.882353	0.681818	30000	0.882353	0.681818	27000	0.794118	0.613636
4684	3	0	58	M	156.5	50.3	20.5	53.7126	26000	26	5000	76			31000	22000	0.846154	0.709677	22000	0.846154	0.709677	20000	0.769231	0.645161	27000	20	5000	74	5000	66	140	37000	23000	0.851852	0.621622	22000	0.814815	0.594595	20000	0.740741	0.540541
4686	1	0	55	M	174.4	49.3	16.2	69.9213	25000	25	5000	52			30000	23000	0.92	0.766667	22000	0.88	0.733333	19000	0.76	0.633333	35000	6	5000	48	5000	67	115	45000	30000	0.857143	0.666667	30000	0.857143	0.666667	27000	0.771429	0.6
4703	1	1	35	F	162	62.3	23.7	54.1929	32000	26	5000	80			37000	26000	0.8125	0.702703	27000	0.84375	0.72973	25000	0.78125	0.675676	28000	12	5000	62	5000	73	135	38000	24000	0.857143	0.631579	24000	0.857143	0.631579	22000	0.785714	0.578947
4713	1	0	75	F	150.6	47.9	21.1	43.8701	24000	23	5000	65			29000	21000	0.875	0.724138	22000	0.916667	0.758621	20000	0.833333	0.689655	22000	24	5000	87	5000	72	159	32000	19000	0.863636	0.59375	18000	0.818182	0.5625	17000	0.772727	0.53125
4714	1	0	56	F	149.1	57.9	26	42.5118	29000	7	5000	75			34000	25000	0.862069	0.735294	28000	0.965517	0.823529	25000	0.862069	0.735294	22000	4	5000	63	5000	83	146	32000	20000	0.909091	0.625	20000	0.909091	0.625	18000	0.818182	0.5625
4716	1	0	69	M	166.7	70.2	25.3	62.9488	36000	24	5000	55			41000	30000	0.833333	0.731707	32000	0.888889	0.780488	29000	0.805556	0.707317	32000	9	5000	64	5000	58	122	42000	28000	0.875	0.666667	28000	0.875	0.666667	25000	0.78125	0.595238
4721	3	0	56	M	174	64.2	21.2	69.5591	33000	28	5000	74			38000	27000	0.818182	0.710526	27000	0.818182	0.710526	24000	0.727273	0.631579	35000	26	5000	53	5000	59	112	45000	29000	0.828571	0.644444	29000	0.828571	0.644444	26000	0.742857	0.577778
4723	3	0	61	M	165.7	54.1	19.7	62.0433	28000	19	5000	99			33000	22000	0.785714	0.666667	21000	0.75	0.636364	19000	0.678571	0.575758	32000	24	5000	90	5000	75	165	42000	24000	0.75	0.571429	23000	0.71875	0.547619	21000	0.65625	0.5
4724	6	0	32	F	157.5	63.1	25.4	50.1181	32000	23	5000	92			37000	25000	0.78125	0.675676	27000	0.84375	0.72973	24000	0.75	0.648649	26000	27	5000	92	5000	65	157	36000	21000	0.807692	0.583333	21000	0.807692	0.583333	19000	0.730769	0.527778
4730	1	0	58	M	164.1	55.7	20.7	60.5945	28000	18	5000	60			33000	25000	0.892857	0.757576	25000	0.892857	0.757576	23000	0.821429	0.69697	31000	28	5000	68	5000	90	158	41000	24000	0.774194	0.585366	23000	0.741935	0.560976	21000	0.677419	0.512195
4731	1	0	38	M	167	69.2	24.8	63.2205	35000	20	5000	72			40000	29000	0.828571	0.725	30000	0.857143	0.75	27000	0.771429	0.675	32000	25	5000	86	5000	92	178	42000	23000	0.71875	0.547619	22000	0.6875	0.52381	20000	0.625	0.47619
4741	1	0	58	F	164.2	66.1	24.5	56.185	34000	27	5000	73			39000	27000	0.794118	0.692308	29000	0.852941	0.74359	26000	0.764706	0.666667	29000	19	5000	51	5000	89	140	39000	24000	0.827586	0.615385	24000	0.827586	0.615385	21000	0.724138	0.538462
4744	7	0	62	M	161.1	57.3	22.1	57.878	29000	20	5000	56			34000	26000	0.896552	0.764706	26000	0.896552	0.764706	24000	0.827586	0.705882	29000	28	5000	53	5000	85	138	39000	24000	0.827586	0.615385	23000	0.793103	0.589744	21000	0.724138	0.538462
4749	1	0	57	F	165.1	47.9	17.6	57	24000	24	5000	47			29000	22000	0.916667	0.758621	22000	0.916667	0.758621	20000	0.833333	0.689655	29000	28	5000	60	5000	72	132	39000	24000	0.827586	0.615385	24000	0.827586	0.615385	21000	0.724138	0.538462
4750	1	0	41	F	157.4	48.35	19.5	50.0276	25000	27	5000	71			30000	21000	0.84	0.7	22000	0.88	0.733333	20000	0.8	0.666667	26000	15	5000	116	5000	78	194	36000	20000	0.769231	0.555556	19000	0.730769	0.527778	17000	0.653846	0.472222
4757	1	0	81	M	173.4	75.5	25.1	69.0157	38000	16	5000	89			43000	30000	0.789474	0.697674	31000	0.815789	0.72093	28000	0.736842	0.651163	35000	3	5000	46	5000	49	95	45000	32000	0.914286	0.711111	33000	0.942857	0.733333	29000	0.828571	0.644444
4764	4	0	80	M	162.3	51.6	19.6	58.9646	26000	26	5000	77			31000	22000	0.846154	0.709677	21000	0.807692	0.677419	19000	0.730769	0.612903	30000	16	5000	102	5000	48	150	40000	24000	0.8	0.6	24000	0.8	0.6	22000	0.733333	0.55
4765	1	0	68	M	173	76.2	25.5	68.6535	39000	22	5000	56			44000	33000	0.846154	0.75	35000	0.897436	0.795455	31000	0.794872	0.704545	35000	13	5000	32	5000	65	97	45000	31000	0.885714	0.688889	31000	0.885714	0.688889	28000	0.8	0.622222
4767	1	0	64	F	156	62.1	25.5	48.7598	32000	21	5000	98			37000	25000	0.78125	0.675676	27000	0.84375	0.72973	24000	0.75	0.648649	25000	14	5000	46	5000	46	92	35000	25000	1	0.714286	25000	1	0.714286	23000	0.92	0.657143
4771	1	0	81	M	150	43.3	19.2	47.8268	22000	16	5000	80			27000	19000	0.863636	0.703704	19000	0.863636	0.703704	17000	0.772727	0.62963	24000	28	5000	61	5000	74	135	34000	21000	0.875	0.617647	21000	0.875	0.617647	19000	0.791667	0.558824
4794	1	0	71	F	153	54.7	23.4	46.0433	28000	29	5000	56			33000	24000	0.857143	0.727273	26000	0.928571	0.787879	24000	0.857143	0.727273	24000	9	5000	55	5000	66	121	34000	23000	0.958333	0.676471	23000	0.958333	0.676471	21000	0.875	0.617647
4795	1	0	56	M	164.5	61.5	22.7	60.9567	31000	15	5000	90			36000	25000	0.806452	0.694444	25000	0.806452	0.694444	23000	0.741935	0.638889	31000	5	5000	70	5000	88	158	41000	25000	0.806452	0.609756	24000	0.774194	0.585366	22000	0.709677	0.536585
4800	3	0	25	M	172.3	66.2	22.3	68.0197	34000	21	5000	17			39000	33000	0.970588	0.846154	35000	1.02941	0.897436	32000	0.941176	0.820513	35000	21	5000	74	5000	35	109	45000	30000	0.857143	0.666667	30000	0.857143	0.666667	27000	0.771429	0.6
4802	1	0	73	F	144.5	51.8	24.8	38.3465	26000	28	5000	78			31000	22000	0.846154	0.709677	24000	0.923077	0.774194	21000	0.807692	0.677419	20000	35	5000	80	5000	84	164	30000	17000	0.85	0.566667	17000	0.85	0.566667	15000	0.75	0.5
4803	1	0	64	M	166.5	51.4	18.5	62.7677	26000	27	5000	43			31000	24000	0.923077	0.774194	24000	0.923077	0.774194	22000	0.846154	0.709677	32000	28	5000	128	5000	52	180	42000	23000	0.71875	0.547619	22000	0.6875	0.52381	20000	0.625	0.47619
4809	1	0	55	M	182.3	77.85	23.4	77.0748	39000	9	5000	80			44000	32000	0.820513	0.727273	32000	0.820513	0.727273	29000	0.74359	0.659091	39000	21	5000	77	5000	62	139	49000	30000	0.769231	0.612245	29000	0.74359	0.591837	26000	0.666667	0.530612
4817	1	0	63	M	157.6	56.6	22.8	54.7087	29000	40	5000	54			34000	25000	0.862069	0.735294	25000	0.862069	0.735294	23000	0.793103	0.676471	28000	15	5000	100	5000	67	167	38000	22000	0.785714	0.578947	22000	0.785714	0.578947	20000	0.714286	0.526316
4828	1	0	70	M	169.6	57.45	20	65.5748	29000	11	5000	47			34000	27000	0.931034	0.794118	27000	0.931034	0.794118	25000	0.862069	0.735294	33000	28	5000	96	5000	86	182	43000	23000	0.69697	0.534884	22000	0.666667	0.511628	20000	0.606061	0.465116
4831	1	0	44	F	159	58.1	23	51.4764	30000	17	5000	51			35000	27000	0.9	0.771429	29000	0.966667	0.828571	26000	0.866667	0.742857	26000	17	5000	66	5000	80	146	36000	22000	0.846154	0.611111	21000	0.807692	0.583333	19000	0.730769	0.527778
4832	1	0	86	M	164	62.6	23.3	60.5039	32000	12	5000	67			37000	27000	0.84375	0.72973	29000	0.90625	0.783784	26000	0.8125	0.702703	31000	16	5000	47	5000	67	114	41000	27000	0.870968	0.658537	27000	0.870968	0.658537	24000	0.774194	0.585366
4836	1	0	60	F	152.6	51.2	22	45.6811	26000	16	5000	64			31000	23000	0.884615	0.741935	25000	0.961538	0.806452	22000	0.846154	0.709677	23000	32	5000	84	5000	95	179	33000	18000	0.782609	0.545455	17000	0.73913	0.515152	16000	0.695652	0.484848
4837	2	0	58	F	153.4	63.6	27	46.4055	32000	8	5000	42			37000	30000	0.9375	0.810811	33000	1.03125	0.891892	30000	0.9375	0.810811	24000	29	5000	86	5000	59	145	34000	21000	0.875	0.617647	20000	0.833333	0.588235	18000	0.75	0.529412
4853	1	0	57	M	175.1	71.9	23.5	70.5551	36000	24	5000	49			41000	31000	0.861111	0.756098	32000	0.888889	0.780488	29000	0.805556	0.707317	36000	28	5000	91	5000	64	155	46000	27000	0.75	0.586957	26000	0.722222	0.565217	23000	0.638889	0.5
4871	1	0	76	M	163.8	55.3	20.6	60.3228	28000	13	5000	100			33000	22000	0.785714	0.666667	22000	0.785714	0.666667	20000	0.714286	0.606061	31000	19	5000	50	5000	110	160	41000	24000	0.774194	0.585366	23000	0.741935	0.560976	21000	0.677419	0.512195
4872	1	0	64	M	163.8	59.5	22.2	60.3228	30000	27	5000	76			35000	24000	0.8	0.685714	25000	0.833333	0.714286	22000	0.733333	0.628571	31000	20	5000	63	5000	69	132	41000	26000	0.83871	0.634146	25000	0.806452	0.609756	23000	0.741935	0.560976
4875	1	0	74	F	143	47.6	23.3	36.9882	24000	20	5000	78			29000	21000	0.875	0.724138	22000	0.916667	0.758621	20000	0.833333	0.689655	19000	21	5000	89	5000	86	175	29000	17000	0.894737	0.586207	16000	0.842105	0.551724	15000	0.789474	0.517241
4876	4	0	86	F	165	50.6	18.6	56.9094	26000	11	5000	73			31000	23000	0.884615	0.741935	23000	0.884615	0.741935	21000	0.807692	0.677419	29000	26	5000	89	5000	90	179	39000	22000	0.758621	0.564103	20000	0.689655	0.512821	18000	0.62069	0.461538
4879	1	0	54	M	159.1	57	22.5	56.0669	29000	21	5000	70			34000	24000	0.827586	0.705882	25000	0.862069	0.735294	23000	0.793103	0.676471	29000	13	5000	73	5000	58	131	39000	25000	0.862069	0.641026	25000	0.862069	0.641026	23000	0.793103	0.589744
4883	1	0	63	M	163.1	58.2	21.9	59.689	30000	26	5000	51			35000	26000	0.866667	0.742857	27000	0.9	0.771429	25000	0.833333	0.714286	30000	24	5000	58	5000	55	113	40000	26000	0.866667	0.65	26000	0.866667	0.65	23000	0.766667	0.575
4898	23	1	62	M	161.8	50	19.1	58.5118	25000	20	5000	70			30000	22000	0.88	0.733333	21000	0.84	0.7	19000	0.76	0.633333	30000	16	5000	56	5000	71	127	40000	26000	0.866667	0.65	25000	0.833333	0.625	23000	0.766667	0.575
4899	1	0	83	M	171.9	79.6	26.9	67.6575	40000	21	5000	52			45000	34000	0.85	0.755556	36000	0.9	0.8	33000	0.825	0.733333	34000	21	5000	70	5000	38	108	44000	29000	0.852941	0.659091	29000	0.852941	0.659091	27000	0.794118	0.613636
4911	3	0	54	F	159.9	58.5	22.9	52.2913	30000	16	5000	77			35000	25000	0.833333	0.714286	26000	0.866667	0.742857	24000	0.8	0.685714	27000	13	5000	83	5000	77	160	37000	22000	0.814815	0.594595	22000	0.814815	0.594595	19000	0.703704	0.513514
4913	5	0	78	M	162	50.6	19.3	58.6929	26000	8	5000	48			31000	25000	0.961538	0.806452	25000	0.961538	0.806452	23000	0.884615	0.741935	30000	18	5000	52	5000	97	149	40000	24000	0.8	0.6	23000	0.766667	0.575	21000	0.7	0.525
4914	1	0	57	F	150.3	52	23	43.5984	26000	20	5000	80			31000	22000	0.846154	0.709677	23000	0.884615	0.741935	21000	0.807692	0.677419	22000	10	5000	109	5000	75	184	32000	18000	0.818182	0.5625	18000	0.818182	0.5625	16000	0.727273	0.5
4916	3	0	71	M	174.4	58.4	19.2	69.9213	30000	24	5000	78			35000	24000	0.8	0.685714	24000	0.8	0.685714	21000	0.7	0.6	35000	18	5000	55	5000	59	114	45000	29000	0.828571	0.644444	29000	0.828571	0.644444	26000	0.742857	0.577778
4918	1	0	32	M	179.2	83.65	26	74.2677	42000	12	5000	48			47000	37000	0.880952	0.787234	39000	0.928571	0.829787	35000	0.833333	0.744681	38000	23	5000	76	5000	52	128	48000	30000	0.789474	0.625	30000	0.789474	0.625	27000	0.710526	0.5625
4928	1	0	65	M	168	53.4	18.9	64.126	27000	25	5000	80			32000	22000	0.814815	0.6875	21000	0.777778	0.65625	19000	0.703704	0.59375	33000	7	5000	68	5000	62	130	43000	28000	0.848485	0.651163	28000	0.848485	0.651163	25000	0.757576	0.581395
4935	1	0	60	M	169.6	65.95	22.9	65.5748	33000	19	5000	75			38000	27000	0.818182	0.710526	28000	0.848485	0.736842	25000	0.757576	0.657895	33000	18	5000	83	5000	65	148	43000	26000	0.787879	0.604651	25000	0.757576	0.581395	23000	0.69697	0.534884
4942	1	0	77	M	164	58.05	21.6	60.5039	30000	28	5000	72			35000	25000	0.833333	0.714286	25000	0.833333	0.714286	23000	0.766667	0.657143	31000	15	5000	87	5000	65	152	41000	25000	0.806452	0.609756	24000	0.774194	0.585366	22000	0.709677	0.536585
4946	1	0	49	F	160.6	46.6	18.1	52.9252	24000	25	5000	75			29000	21000	0.875	0.724138	20000	0.833333	0.689655	18000	0.75	0.62069	27000	17	5000	90	5000	48	138	37000	23000	0.851852	0.621622	23000	0.851852	0.621622	21000	0.777778	0.567568
4949	1	0	80	F	146.4	59.2	27.6	40.0669	30000	19	5000	86			35000	24000	0.8	0.685714	27000	0.9	0.771429	25000	0.833333	0.714286	21000	-1	5000	88	5000	44	132	31000	21000	1	0.677419	21000	1	0.677419	19000	0.904762	0.612903
4953	1	0	73	M	162.5	50.25	19	59.1457	26000	18	5000	64			31000	23000	0.884615	0.741935	23000	0.884615	0.741935	21000	0.807692	0.677419	30000	23	5000	76	5000	90	166	40000	23000	0.766667	0.575	22000	0.733333	0.55	20000	0.666667	0.5
4954	1	0	66	M	169	66.8	23.4	65.0315	34000	23	5000	35			39000	31000	0.911765	0.794872	33000	0.970588	0.846154	29000	0.852941	0.74359	33000	12	5000	85	5000	34	119	43000	29000	0.878788	0.674419	29000	0.878788	0.674419	26000	0.787879	0.604651
4959	4	0	37	M	171	59.2	20.2	66.8425	30000	6	5000	78			35000	26000	0.866667	0.742857	25000	0.833333	0.714286	23000	0.766667	0.657143	34000	29	5000	79	5000	78	157	44000	25000	0.735294	0.568182	24000	0.705882	0.545455	22000	0.647059	0.5
4964	1	0	33	F	158	64.1	25.7	50.5709	33000	18	5000	63			38000	28000	0.848485	0.736842	31000	0.939394	0.815789	28000	0.848485	0.736842	26000	31	5000	68	5000	89	157	36000	21000	0.807692	0.583333	20000	0.769231	0.555556	18000	0.692308	0.5
4971	1	0	64	M	168.5	64.1	22.6	64.5787	33000	19	5000	81			38000	27000	0.818182	0.710526	27000	0.818182	0.710526	25000	0.757576	0.657895	33000	25	5000	80	5000	60	140	43000	26000	0.787879	0.604651	26000	0.787879	0.604651	23000	0.69697	0.534884
4974	1	0	61	F	155.3	65.3	27.1	48.126	33000	14	5000	55			38000	29000	0.878788	0.763158	32000	0.969697	0.842105	29000	0.878788	0.763158	25000	31	5000	69	5000	60	129	35000	22000	0.88	0.628571	22000	0.88	0.628571	20000	0.8	0.571429
4982	1	0	76	F	156	63	25.9	48.7598	32000	20	5000	73			37000	26000	0.8125	0.702703	29000	0.90625	0.783784	26000	0.8125	0.702703	25000	15	5000	109	5000	81	190	35000	20000	0.8	0.571429	19000	0.76	0.542857	17000	0.68	0.485714
4983	1	0	49	M	168.2	60.95	21.5	64.3071	31000	23	5000	54			36000	27000	0.870968	0.75	28000	0.903226	0.777778	25000	0.806452	0.694444	33000	17	5000	75	5000	100	175	43000	24000	0.727273	0.55814	23000	0.69697	0.534884	21000	0.636364	0.488372
4991	1	0	59	M	171.5	61.5	20.9	67.2953	31000	12	5000	45			36000	28000	0.903226	0.777778	29000	0.935484	0.805556	27000	0.870968	0.75	34000	28	5000	74	5000	63	137	44000	27000	0.794118	0.613636	26000	0.764706	0.590909	24000	0.705882	0.545455
4995	1	0	70	M	167.7	42	14.9	63.8543	21000	29	5000	35			26000	20000	0.952381	0.769231	20000	0.952381	0.769231	18000	0.857143	0.692308	32000	28	5000	47	5000	88	135	42000	25000	0.78125	0.595238	25000	0.78125	0.595238	22000	0.6875	0.52381
4997	1	0	62	M	174.8	75.9	24.8	70.2835	38000	15	5000	60			43000	32000	0.842105	0.744186	34000	0.894737	0.790698	31000	0.815789	0.72093	36000	28	5000	40	5000	65	105	46000	30000	0.833333	0.652174	30000	0.833333	0.652174	27000	0.75	0.586957
4999	1	0	74	M	167.7	67.25	23.9	63.8543	34000	31	5000	82			39000	26000	0.764706	0.666667	27000	0.794118	0.692308	24000	0.705882	0.615385	32000	14	5000	90	5000	48	138	42000	26000	0.8125	0.619048	26000	0.8125	0.619048	23000	0.71875	0.547619
5004	1	0	70	M	173.8	65	21.5	69.378	33000	11	5000	69			38000	28000	0.848485	0.736842	29000	0.878788	0.763158	26000	0.787879	0.684211	35000	13	5000	69	5000	64	133	45000	28000	0.8	0.622222	28000	0.8	0.622222	25000	0.714286	0.555556
5005	2	0	46	M	168	63.9	22.6	64.126	32000	14	5000	65			37000	27000	0.84375	0.72973	28000	0.875	0.756757	26000	0.8125	0.702703	33000	18	5000	51	5000	85	136	43000	27000	0.818182	0.627907	26000	0.787879	0.604651	24000	0.727273	0.55814
5008	1	0	54	M	162.7	69.4	26.2	59.3268	35000	14	5000	67			40000	29000	0.828571	0.725	32000	0.914286	0.8	28000	0.8	0.7	30000	19	5000	45	5000	88	133	40000	25000	0.833333	0.625	24000	0.8	0.6	22000	0.733333	0.55
5010	1	0	77	F	150.2	59.4	26.3	43.5079	30000	22	5000	120			35000	22000	0.733333	0.628571	24000	0.8	0.685714	22000	0.733333	0.628571	22000	12	5000	68	5000	88	156	32000	19000	0.863636	0.59375	19000	0.863636	0.59375	17000	0.772727	0.53125
5014	1	0	62	F	157.5	64.25	25.9	50.1181	33000	10	5000	84			38000	27000	0.818182	0.710526	30000	0.909091	0.789474	27000	0.818182	0.710526	26000	11	5000	79	5000	59	138	36000	23000	0.884615	0.638889	23000	0.884615	0.638889	21000	0.807692	0.583333
5016	1	0	51	F	158.5	40.8	16.2	51.0236	21000	24	5000	84			26000	18000	0.857143	0.692308	17000	0.809524	0.653846	15000	0.714286	0.576923	26000	14	5000	79	5000	58	137	36000	23000	0.884615	0.638889	23000	0.884615	0.638889	20000	0.769231	0.555556
5018	5	0	49	M	176	65.9	21.3	71.3701	33000	19	5000	82			38000	27000	0.818182	0.710526	26000	0.787879	0.684211	24000	0.727273	0.631579	36000	17	5000	59	5000	78	137	46000	28000	0.777778	0.608696	28000	0.777778	0.608696	25000	0.694444	0.543478
5019	1	0	43	M	169.4	74.05	25.8	65.3937	38000	14	5000	68			43000	31000	0.815789	0.72093	34000	0.894737	0.790698	30000	0.789474	0.697674	33000	17	5000	72	5000	29	101	43000	30000	0.909091	0.697674	30000	0.909091	0.697674	27000	0.818182	0.627907
5027	1	0	75	F	147.2	39.95	18.4	40.7913	20000	28	5000	89			25000	17000	0.85	0.68	17000	0.85	0.68	15000	0.75	0.6	21000	21	5000	50	5000	62	112	31000	21000	1	0.677419	21000	1	0.677419	19000	0.904762	0.612903
5029	1	0	52	F	160.1	81.6	31.8	52.4724	41000	18	5000	80			46000	32000	0.780488	0.695652	37000	0.902439	0.804348	33000	0.804878	0.717391	27000	13	5000	118	5000	67	185	37000	21000	0.777778	0.567568	20000	0.740741	0.540541	18000	0.666667	0.486486
5035	1	0	75	M	165.8	68.4	24.9	62.1339	35000	16	5000	34			40000	32000	0.914286	0.8	35000	1	0.875	31000	0.885714	0.775	32000	25	5000	39	5000	83	122	42000	26000	0.8125	0.619048	26000	0.8125	0.619048	24000	0.75	0.571429
5036	4	0	73	M	171.5	51.3	17.4	67.2953	26000	19	5000	106			31000	20000	0.769231	0.645161	18000	0.692308	0.580645	16000	0.615385	0.516129	34000	16	5000	34	5000	71	105	44000	29000	0.852941	0.659091	30000	0.882353	0.681818	27000	0.794118	0.613636
5037	1	0	63	M	161.6	65.3	25	58.3307	33000	31	5000	62			38000	27000	0.818182	0.710526	29000	0.878788	0.763158	26000	0.787879	0.684211	30000	35	5000	50	5000	123	173	40000	22000	0.733333	0.55	21000	0.7	0.525	19000	0.633333	0.475
5040	1	0	51	M	186	81.6	23.6	80.4252	41000	13	5000	56			46000	35000	0.853659	0.76087	36000	0.878049	0.782609	33000	0.804878	0.717391	41000	19	5000	64	5000	70	134	51000	31000	0.756098	0.607843	31000	0.756098	0.607843	28000	0.682927	0.54902
5055	3	0	86	F	138.6	32.5	16.9	33.0039	17000	34	5000	79			22000	15000	0.882353	0.681818	16000	0.941176	0.727273	14000	0.823529	0.636364	17000	22	5000	76	5000	63	139	27000	17000	1	0.62963	17000	1	0.62963	15000	0.882353	0.555556
5067	1	0	60	F	161.3	58.4	22.4	53.5591	30000	22	5000	73			35000	25000	0.833333	0.714286	26000	0.866667	0.742857	24000	0.8	0.685714	27000	30	5000	73	5000	67	140	37000	22000	0.814815	0.594595	22000	0.814815	0.594595	20000	0.740741	0.540541
5070	1	0	56	M	173.1	67.2	22.4	68.7441	34000	29	5000	90			39000	26000	0.764706	0.666667	26000	0.764706	0.666667	23000	0.676471	0.589744	35000	16	5000	84	5000	24	108	45000	30000	0.857143	0.666667	31000	0.885714	0.688889	28000	0.8	0.622222
5077	1	0	59	M	164.4	70.75	26.2	60.8661	36000	19	5000	100			41000	27000	0.75	0.658537	29000	0.805556	0.707317	26000	0.722222	0.634146	31000	25	5000	46	5000	44	90	41000	28000	0.903226	0.682927	29000	0.935484	0.707317	26000	0.83871	0.634146
5093	1	0	73	F	156.5	49.6	20.3	49.2126	25000	18	5000	113			30000	19000	0.76	0.633333	19000	0.76	0.633333	17000	0.68	0.566667	25000	10	5000	61	5000	51	112	35000	24000	0.96	0.685714	24000	0.96	0.685714	22000	0.88	0.628571
5100	3	0	65	M	163.3	51.8	19.4	59.8701	26000	29	5000	71			31000	22000	0.846154	0.709677	21000	0.807692	0.677419	19000	0.730769	0.612903	30000	11	5000	42	5000	77	119	40000	26000	0.866667	0.65	26000	0.866667	0.65	24000	0.8	0.6
5104	1	0	75	M	167.8	56.6	20.1	63.9449	29000	30	5000	75			34000	24000	0.827586	0.705882	23000	0.793103	0.676471	21000	0.724138	0.617647	32000	30	5000	85	5000	78	163	42000	24000	0.75	0.571429	23000	0.71875	0.547619	20000	0.625	0.47619
5109	1	0	53	M	164.6	63.1	23.3	61.0472	32000	36	5000	56			37000	27000	0.84375	0.72973	28000	0.875	0.756757	25000	0.78125	0.675676	31000	23	5000	81	5000	92	173	41000	23000	0.741935	0.560976	22000	0.709677	0.536585	20000	0.645161	0.487805
5111	1	0	73	F	162.4	66	25	54.5551	33000	35	5000	77			38000	26000	0.787879	0.684211	28000	0.848485	0.736842	25000	0.757576	0.657895	28000	23	5000	87	5000	56	143	38000	23000	0.821429	0.605263	23000	0.821429	0.605263	21000	0.75	0.552632
5117	26	1	56	M	166.8	48.3	17.4	63.0394	25000	7	5000	58			30000	23000	0.92	0.766667	23000	0.92	0.766667	21000	0.84	0.7	32000	17	5000	46	5000	57	103	42000	28000	0.875	0.666667	29000	0.90625	0.690476	26000	0.8125	0.619048
5118	1	0	78	M	166.4	59.4	21.5	62.6772	30000	16	5000	89			35000	24000	0.8	0.685714	24000	0.8	0.685714	22000	0.733333	0.628571	32000	23	5000	70	5000	62	132	42000	26000	0.8125	0.619048	26000	0.8125	0.619048	23000	0.71875	0.547619
5119	11	1	78	M	165.8	91	33.1	62.1339	46000	30	5000	79			51000	35000	0.76087	0.686275	39000	0.847826	0.764706	35000	0.76087	0.686275	32000	23	5000	78	5000	81	159	42000	24000	0.75	0.571429	24000	0.75	0.571429	21000	0.65625	0.5
5122	1	0	60	F	157.7	59.55	23.9	50.2992	30000	21	5000	55			35000	26000	0.866667	0.742857	28000	0.933333	0.8	26000	0.866667	0.742857	26000	13	5000	44	5000	73	117	36000	24000	0.923077	0.666667	24000	0.923077	0.666667	22000	0.846154	0.611111
5124	1	0	70	M	169	71.8	25.1	65.0315	36000	8	5000	79			41000	30000	0.833333	0.731707	31000	0.861111	0.756098	28000	0.777778	0.682927	33000	15	5000	63	5000	104	167	43000	25000	0.757576	0.581395	24000	0.727273	0.55814	21000	0.636364	0.488372
5130	4	1	59	M	173.2	79.7	26.6	68.8346	40000	19	5000	76			45000	32000	0.8	0.711111	34000	0.85	0.755556	30000	0.75	0.666667	35000	25	5000	94	5000	56	150	45000	27000	0.771429	0.6	26000	0.742857	0.577778	23000	0.657143	0.511111
5133	6	0	69	F	151.8	54.4	23.6	44.9567	28000	29	5000	81			33000	23000	0.821429	0.69697	24000	0.857143	0.727273	22000	0.785714	0.666667	23000	19	5000	73	5000	79	152	33000	20000	0.869565	0.606061	20000	0.869565	0.606061	18000	0.782609	0.545455
5135	1	0	68	M	171.6	61.65	20.9	67.3858	31000	35	5000	68			36000	25000	0.806452	0.694444	25000	0.806452	0.694444	22000	0.709677	0.611111	34000	31	5000	71	5000	51	122	44000	28000	0.823529	0.636364	27000	0.794118	0.613636	25000	0.735294	0.568182
5139	1	0	43	F	171.1	69.1	23.6	62.4331	35000	32	5000	49			40000	30000	0.857143	0.75	31000	0.885714	0.775	28000	0.8	0.7	32000	26	5000	77	5000	78	155	42000	24000	0.75	0.571429	24000	0.75	0.571429	21000	0.65625	0.5
5142	1	0	79	M	158.8	54.1	21.5	55.7953	28000	20	5000	42			33000	26000	0.928571	0.787879	27000	0.964286	0.818182	24000	0.857143	0.727273	28000	20	5000	69	5000	79	148	38000	23000	0.821429	0.605263	22000	0.785714	0.578947	20000	0.714286	0.526316
5146	1	0	62	M	158.8	69.9	27.7	55.7953	35000	25	5000	78			40000	28000	0.8	0.7	30000	0.857143	0.75	27000	0.771429	0.675	28000	22	5000	95	5000	108	203	38000	20000	0.714286	0.526316	18000	0.642857	0.473684	17000	0.607143	0.447368
5149	6	0	27	M	167	61.15	21.9	63.2205	31000	4	5000	58			36000	28000	0.903226	0.777778	29000	0.935484	0.805556	26000	0.83871	0.722222	32000	22	5000	105	5000	65	170	42000	24000	0.75	0.571429	23000	0.71875	0.547619	21000	0.65625	0.5
5153	1	0	65	M	169	65.2	22.8	65.0315	33000	20	5000	65			38000	28000	0.848485	0.736842	29000	0.878788	0.763158	26000	0.787879	0.684211	33000	12	5000	89	5000	91	180	43000	24000	0.727273	0.55814	23000	0.69697	0.534884	21000	0.636364	0.488372
5155	1	0	61	F	157.5	39.8	16	50.1181	20000	27	5000	83			25000	17000	0.85	0.68	16000	0.8	0.64	15000	0.75	0.6	26000	25	5000	57	5000	78	135	36000	22000	0.846154	0.611111	22000	0.846154	0.611111	20000	0.769231	0.555556
5163	33	1	67	M	165.4	76	27.8	61.7717	38000	28	5000	78			43000	30000	0.789474	0.697674	32000	0.842105	0.744186	29000	0.763158	0.674419	31000	6	5000	52	5000	52	104	41000	28000	0.903226	0.682927	29000	0.935484	0.707317	26000	0.83871	0.634146
5174	1	0	61	M	165.5	41.4	15.1	61.8622	21000	25	5000	72			26000	19000	0.904762	0.730769	17000	0.809524	0.653846	15000	0.714286	0.576923	31000	24	5000	52	5000	85	137	41000	25000	0.806452	0.609756	24000	0.774194	0.585366	22000	0.709677	0.536585
5175	25	1	82	F	149.4	59.6	26.7	42.7835	30000	14	5000	64			35000	26000	0.866667	0.742857	29000	0.966667	0.828571	26000	0.866667	0.742857	22000	24	5000	77	5000	88	165	32000	19000	0.863636	0.59375	18000	0.818182	0.5625	16000	0.727273	0.5
5180	1	0	73	M	160.6	57.8	22.4	57.4252	29000	12	5000	104			34000	23000	0.793103	0.676471	23000	0.793103	0.676471	21000	0.724138	0.617647	29000	21	5000	98	5000	82	180	39000	22000	0.758621	0.564103	21000	0.724138	0.538462	19000	0.655172	0.487179
5186	4	0	62	F	157.7	38.2	15.4	50.2992	20000	30	5000	60			25000	18000	0.9	0.72	18000	0.9	0.72	16000	0.8	0.64	26000	18	5000	80	5000	82	162	36000	21000	0.807692	0.583333	21000	0.807692	0.583333	19000	0.730769	0.527778
5192	1	0	61	M	173.9	70.8	23.4	69.4685	36000	23	5000	50			41000	31000	0.861111	0.756098	32000	0.888889	0.780488	29000	0.805556	0.707317	35000	13	5000	101	5000	73	174	45000	26000	0.742857	0.577778	25000	0.714286	0.555556	22000	0.628571	0.488889
5204	1	0	83	F	154	62.6	26.4	46.9488	32000	29	5000	49			37000	28000	0.875	0.756757	31000	0.96875	0.837838	28000	0.875	0.756757	24000	14	5000	57	5000	47	104	34000	23000	0.958333	0.676471	24000	1	0.705882	21000	0.875	0.617647
5213	3	0	80	M	150.6	57.8	25.5	48.3701	29000	18	5000	76			34000	24000	0.827586	0.705882	26000	0.896552	0.764706	23000	0.793103	0.676471	25000	23	5000	113	5000	58	171	35000	20000	0.8	0.571429	20000	0.8	0.571429	18000	0.72	0.514286
5217	1	0	72	M	168.5	70.1	24.7	64.5787	36000	5	5000	56			41000	32000	0.888889	0.780488	34000	0.944444	0.829268	31000	0.861111	0.756098	33000	24	5000	69	5000	54	123	43000	27000	0.818182	0.627907	27000	0.818182	0.627907	25000	0.757576	0.581395
5222	3	0	64	F	151.6	45.1	19.6	44.7756	23000	11	5000	55			28000	22000	0.956522	0.785714	23000	1	0.821429	21000	0.913043	0.75	23000	6	5000	48	5000	32	80	33000	25000	1.08696	0.757576	26000	1.13043	0.787879	23000	1	0.69697
5223	1	0	63	M	181.5	72.3	21.9	76.3504	37000	22	5000	87			42000	29000	0.783784	0.690476	29000	0.783784	0.690476	26000	0.702703	0.619048	39000	18	5000	53	5000	81	134	49000	30000	0.769231	0.612245	30000	0.769231	0.612245	27000	0.692308	0.55102
5224	1	0	74	M	158.6	53.6	21.3	55.6142	27000	12	5000	44			32000	25000	0.925926	0.78125	27000	1	0.84375	24000	0.888889	0.75	28000	12	5000	50	5000	84	134	38000	24000	0.857143	0.631579	24000	0.857143	0.631579	21000	0.75	0.552632
5226	4	0	69	M	159	56.1	22.2	55.9764	29000	26	5000	39			34000	26000	0.896552	0.764706	28000	0.965517	0.823529	25000	0.862069	0.735294	28000	25	5000	50	5000	66	116	38000	25000	0.892857	0.657895	24000	0.857143	0.631579	22000	0.785714	0.578947
5229	4	0	64	M	173	52.85	17.7	68.6535	27000	20	5000	101			32000	21000	0.777778	0.65625	19000	0.703704	0.59375	17000	0.62963	0.53125	35000	7	5000	57	5000	86	143	45000	28000	0.8	0.622222	27000	0.771429	0.6	25000	0.714286	0.555556
5247	1	0	76	M	162	51.95	19.8	58.6929	26000	13	5000	60			31000	23000	0.884615	0.741935	24000	0.923077	0.774194	21000	0.807692	0.677419	30000	16	5000	78	5000	85	163	40000	23000	0.766667	0.575	23000	0.766667	0.575	20000	0.666667	0.5
5251	1	0	22	M	181.4	79.7	24.2	76.2598	40000	1	5000	44			45000	36000	0.9	0.8	39000	0.975	0.866667	35000	0.875	0.777778	39000	15	5000	48	5000	69	117	49000	32000	0.820513	0.653061	32000	0.820513	0.653061	29000	0.74359	0.591837
5253	2	0	49	M	180	86.9	26.8	74.9921	44000	25	5000	65			49000	35000	0.795455	0.714286	38000	0.863636	0.77551	34000	0.772727	0.693878	38000	16	5000	60	5000	84	144	48000	29000	0.763158	0.604167	28000	0.736842	0.583333	26000	0.684211	0.541667
5262	42	0	64	M	164.2	47.8	17.7	60.685	24000	7	5000	66			29000	22000	0.916667	0.758621	21000	0.875	0.724138	19000	0.791667	0.655172	31000	12	5000	40	5000	123	163	41000	24000	0.774194	0.585366	23000	0.741935	0.560976	21000	0.677419	0.512195
5267	1	0	65	M	170	65.4	22.6	65.937	33000	14	5000	81			38000	27000	0.818182	0.710526	27000	0.818182	0.710526	25000	0.757576	0.657895	33000	15	5000	91	5000	76	167	43000	25000	0.757576	0.581395	24000	0.727273	0.55814	21000	0.636364	0.488372
5269	7	1	73	M	171.6	81.2	27.6	67.3858	41000	13	5000	93			46000	31000	0.756098	0.673913	34000	0.829268	0.73913	30000	0.731707	0.652174	34000	26	5000	62	5000	55	117	44000	28000	0.823529	0.636364	28000	0.823529	0.636364	25000	0.735294	0.568182
5274	1	0	71	M	154.3	54.4	22.8	51.7205	28000	17	5000	66			33000	24000	0.857143	0.727273	26000	0.928571	0.787879	23000	0.821429	0.69697	26000	17	5000	37	5000	102	139	36000	22000	0.846154	0.611111	22000	0.846154	0.611111	19000	0.730769	0.527778
5277	1	0	51	M	166.9	71.9	25.8	63.1299	36000	26	5000	104			41000	26000	0.722222	0.634146	27000	0.75	0.658537	25000	0.694444	0.609756	32000	22	5000	107	5000	45	152	42000	25000	0.78125	0.595238	25000	0.78125	0.595238	22000	0.6875	0.52381
5282	5	0	42	F	162.2	36.5	13.9	54.374	19000	31	5000	53			24000	18000	0.947368	0.75	17000	0.894737	0.708333	15000	0.789474	0.625	28000	28	5000	61	5000	82	143	38000	23000	0.821429	0.605263	22000	0.785714	0.578947	20000	0.714286	0.526316
5298	1	0	78	F	152.6	39.8	17.1	45.6811	20000	28	5000	80			25000	17000	0.85	0.68	17000	0.85	0.68	15000	0.75	0.6	23000	31	5000	72	5000	52	124	33000	21000	0.913043	0.636364	21000	0.913043	0.636364	19000	0.826087	0.575758
5301	1	0	63	F	160.9	95.1	36.7	53.1969	48000	12	5000	90			53000	37000	0.770833	0.698113	43000	0.895833	0.811321	39000	0.8125	0.735849	27000	15	5000	25	5000	68	93	37000	26000	0.962963	0.702703	26000	0.962963	0.702703	24000	0.888889	0.648649
5304	4	0	59	M	162.3	66.3	25.2	58.9646	34000	23	5000	62			39000	28000	0.823529	0.717949	30000	0.882353	0.769231	27000	0.794118	0.692308	30000	23	5000	85	5000	54	139	40000	25000	0.833333	0.625	24000	0.8	0.6	22000	0.733333	0.55
5319	1	0	68	M	157.2	53.8	21.8	54.3465	27000	17	5000	104			32000	21000	0.777778	0.65625	21000	0.777778	0.65625	19000	0.703704	0.59375	28000	24	5000	58	5000	94	152	38000	22000	0.785714	0.578947	22000	0.785714	0.578947	20000	0.714286	0.526316
5322	1	0	74	M	161.3	64.1	24.6	58.0591	33000	25	5000	83			38000	26000	0.787879	0.684211	27000	0.818182	0.710526	25000	0.757576	0.657895	30000	29	5000	69	5000	50	119	40000	26000	0.866667	0.65	26000	0.866667	0.65	23000	0.766667	0.575
5323	1	0	73	M	166.1	49.3	17.9	62.4055	25000	27	5000	66			30000	22000	0.88	0.733333	21000	0.84	0.7	19000	0.76	0.633333	32000	16	5000	84	5000	82	166	42000	24000	0.75	0.571429	24000	0.75	0.571429	21000	0.65625	0.5
5328	4	0	62	M	173.3	66.8	22.2	68.9252	34000	17	5000	73			39000	28000	0.823529	0.717949	29000	0.852941	0.74359	26000	0.764706	0.666667	35000	29	5000	89	5000	90	179	45000	24000	0.685714	0.533333	23000	0.657143	0.511111	21000	0.6	0.466667
5346	1	0	65	M	174.1	89.9	29.7	69.6496	45000	13	5000	53			50000	38000	0.844444	0.76	42000	0.933333	0.84	38000	0.844444	0.76	35000	22	5000	65	5000	46	111	45000	30000	0.857143	0.666667	29000	0.828571	0.644444	27000	0.771429	0.6
5349	1	0	46	F	161.3	55.8	21.4	53.5591	28000	8	5000	74			33000	24000	0.857143	0.727273	25000	0.892857	0.757576	23000	0.821429	0.69697	27000	21	5000	99	5000	12	111	37000	25000	0.925926	0.675676	25000	0.925926	0.675676	23000	0.851852	0.621622
5352	1	0	77	F	150.5	49	21.6	43.7795	25000	23	5000	96			30000	20000	0.8	0.666667	21000	0.84	0.7	19000	0.76	0.633333	22000	11	5000	31	5000	68	99	32000	22000	1	0.6875	23000	1.04545	0.71875	20000	0.909091	0.625
5359	1	0	49	M	166.9	60	21.5	63.1299	30000	20	5000	68			35000	25000	0.833333	0.714286	26000	0.866667	0.742857	23000	0.766667	0.657143	32000	9	5000	69	5000	23	92	42000	30000	0.9375	0.714286	31000	0.96875	0.738095	28000	0.875	0.666667
5360	1	0	73	M	167.3	67.5	24.1	63.4921	34000	9	5000	111			39000	26000	0.764706	0.666667	26000	0.764706	0.666667	24000	0.705882	0.615385	32000	14	5000	76	5000	108	184	42000	23000	0.71875	0.547619	22000	0.6875	0.52381	20000	0.625	0.47619
5363	1	0	71	M	176.2	73.7	23.7	71.5512	37000	26	5000	43			42000	32000	0.864865	0.761905	34000	0.918919	0.809524	30000	0.810811	0.714286	36000	30	5000	64	5000	70	134	46000	28000	0.777778	0.608696	27000	0.75	0.586957	24000	0.666667	0.521739
5364	1	0	81	F	151.6	48.4	21.1	44.7756	25000	20	5000	78			30000	21000	0.84	0.7	22000	0.88	0.733333	20000	0.8	0.666667	23000	12	5000	135	5000	82	217	33000	18000	0.782609	0.545455	17000	0.73913	0.515152	15000	0.652174	0.454545
5368	1	1	61	M	160	64.4	25.2	56.8819	33000	13	5000	66			38000	28000	0.848485	0.736842	30000	0.909091	0.789474	27000	0.818182	0.710526	29000	18	5000	82	5000	80	162	39000	23000	0.793103	0.589744	22000	0.758621	0.564103	20000	0.689655	0.512821
5384	1	0	59	M	179.9	79.7	24.6	74.9016	40000	20	5000	48			45000	34000	0.85	0.755556	36000	0.9	0.8	33000	0.825	0.733333	38000	21	5000	40	5000	7	47	48000	38000	1	0.791667	39000	1.02632	0.8125	36000	0.947368	0.75
5388	1	0	70	M	165	59.9	22	61.4094	30000	30	5000	47			35000	26000	0.866667	0.742857	27000	0.9	0.771429	24000	0.8	0.685714	31000	17	5000	50	5000	38	88	41000	29000	0.935484	0.707317	30000	0.967742	0.731707	27000	0.870968	0.658537
5393	1	0	61	F	149.8	45.3	20.2	43.1457	23000	14	5000	64			28000	21000	0.913043	0.75	22000	0.956522	0.785714	20000	0.869565	0.714286	22000	17	5000	52	5000	56	108	32000	22000	1	0.6875	22000	1	0.6875	20000	0.909091	0.625
5396	1	0	59	M	177.1	82.1	26.2	72.3661	42000	17	5000	45			47000	36000	0.857143	0.765957	39000	0.928571	0.829787	35000	0.833333	0.744681	37000	25	5000	89	5000	76	165	47000	27000	0.72973	0.574468	26000	0.702703	0.553191	23000	0.621622	0.489362
5399	1	0	64	M	170.9	84.5	28.9	66.752	43000	17	5000	57			48000	36000	0.837209	0.75	39000	0.906977	0.8125	35000	0.813953	0.729167	34000	18	5000	51	5000	80	131	44000	27000	0.794118	0.613636	27000	0.794118	0.613636	24000	0.705882	0.545455
5404	1	0	76	F	155.7	65.85	27.2	48.4882	33000	15	5000	37			38000	30000	0.909091	0.789474	34000	1.0303	0.894737	30000	0.909091	0.789474	25000	10	5000	54	5000	72	126	35000	23000	0.92	0.657143	23000	0.92	0.657143	21000	0.84	0.6
5416	1	0	59	M	172.4	50.4	17	68.1102	26000	15	5000	51			31000	24000	0.923077	0.774194	24000	0.923077	0.774194	21000	0.807692	0.677419	35000	17	5000	88	5000	74	162	45000	26000	0.742857	0.577778	25000	0.714286	0.555556	23000	0.657143	0.511111
5420	1	0	76	M	166.2	56.9	20.6	62.4961	29000	13	5000	17			34000	29000	1	0.852941	31000	1.06897	0.911765	28000	0.965517	0.823529	32000	20	5000	69	5000	66	135	42000	26000	0.8125	0.619048	26000	0.8125	0.619048	23000	0.71875	0.547619
5421	5	0	48	M	167.1	60.4	21.6	63.311	31000	22	5000	68			36000	26000	0.83871	0.722222	26000	0.83871	0.722222	24000	0.774194	0.666667	32000	24	5000	100	5000	82	182	42000	23000	0.71875	0.547619	22000	0.6875	0.52381	20000	0.625	0.47619
5427	1	0	77	M	164	68.3	25.4	60.5039	35000	23	5000	71			40000	28000	0.8	0.7	30000	0.857143	0.75	27000	0.771429	0.675	31000	17	5000	105	5000	87	192	41000	22000	0.709677	0.536585	21000	0.677419	0.512195	19000	0.612903	0.463415
5428	5	0	61	M	166	81	29.4	62.315	41000	22	5000	54			46000	34000	0.829268	0.73913	38000	0.926829	0.826087	34000	0.829268	0.73913	32000	11	5000	56	5000	85	141	42000	26000	0.8125	0.619048	26000	0.8125	0.619048	23000	0.71875	0.547619
5431	1	0	73	F	141	50	25.1	35.1772	25000	20	5000	62			30000	22000	0.88	0.733333	25000	1	0.833333	22000	0.88	0.733333	18000	10	5000	63	5000	89	152	28000	17000	0.944444	0.607143	17000	0.944444	0.607143	15000	0.833333	0.535714
5442	3	0	64	F	164.4	53	19.6	56.3661	27000	21	5000	78			32000	23000	0.851852	0.71875	23000	0.851852	0.71875	20000	0.740741	0.625	29000	15	5000	86	5000	37	123	39000	26000	0.896552	0.666667	26000	0.896552	0.666667	23000	0.793103	0.589744
5443	1	0	69	M	159.5	51.6	20.3	56.4291	26000	11	5000	77			31000	22000	0.846154	0.709677	23000	0.884615	0.741935	20000	0.769231	0.645161	29000	3	5000	55	5000	67	122	39000	26000	0.896552	0.666667	26000	0.896552	0.666667	24000	0.827586	0.615385
5449	1	0	67	F	149.3	56.5	25.3	42.6929	29000	19	5000	84			34000	24000	0.827586	0.705882	26000	0.896552	0.764706	24000	0.827586	0.705882	22000	20	5000	56	5000	70	126	32000	21000	0.954545	0.65625	21000	0.954545	0.65625	19000	0.863636	0.59375
5459	3	0	52	M	163.7	58.5	21.8	60.2323	30000	10	5000	77			35000	25000	0.833333	0.714286	26000	0.866667	0.742857	23000	0.766667	0.657143	31000	24	5000	86	5000	54	140	41000	25000	0.806452	0.609756	25000	0.806452	0.609756	22000	0.709677	0.536585
5462	1	0	52	F	170.9	53.3	18.2	62.252	27000	24	5000	53			32000	24000	0.888889	0.75	24000	0.888889	0.75	22000	0.814815	0.6875	32000	19	5000	71	5000	121	192	42000	22000	0.6875	0.52381	21000	0.65625	0.5	19000	0.59375	0.452381
5475	1	0	65	M	167	58.3	20.9	63.2205	30000	14	5000	58			35000	26000	0.866667	0.742857	27000	0.9	0.771429	25000	0.833333	0.714286	32000	24	5000	66	5000	75	141	42000	25000	0.78125	0.595238	25000	0.78125	0.595238	22000	0.6875	0.52381
5478	1	0	77	M	170.3	66.8	23	66.2087	34000	23	5000	22			39000	32000	0.941176	0.820513	34000	1	0.871795	31000	0.911765	0.794872	34000	19	5000	71	5000	83	154	44000	26000	0.764706	0.590909	25000	0.735294	0.568182	23000	0.676471	0.522727
5484	1	0	76	M	171	54	18.5	66.8425	27000	19	5000	88			32000	22000	0.814815	0.6875	21000	0.777778	0.65625	19000	0.703704	0.59375	34000	20	5000	44	5000	93	137	44000	27000	0.794118	0.613636	26000	0.764706	0.590909	24000	0.705882	0.545455
5487	1	0	55	F	156.7	55.3	22.5	49.3937	28000	12	5000	48			33000	26000	0.928571	0.787879	28000	1	0.848485	25000	0.892857	0.757576	25000	24	5000	65	5000	69	134	35000	22000	0.88	0.628571	21000	0.84	0.6	19000	0.76	0.542857
5497	1	0	67	M	165.2	62.3	22.8	61.5906	32000	30	5000	73			37000	26000	0.8125	0.702703	26000	0.8125	0.702703	24000	0.75	0.648649	31000	17	5000	73	5000	48	121	41000	27000	0.870968	0.658537	27000	0.870968	0.658537	24000	0.774194	0.585366
5502	1	0	68	F	152.1	54.8	23.7	45.2283	28000	17	5000	94			33000	22000	0.785714	0.666667	24000	0.857143	0.727273	22000	0.785714	0.666667	23000	17	5000	63	5000	86	149	33000	20000	0.869565	0.606061	20000	0.869565	0.606061	18000	0.782609	0.545455
5511	1	0	55	M	172.6	73.2	24.6	68.2913	37000	27	5000	49			42000	31000	0.837838	0.738095	33000	0.891892	0.785714	30000	0.810811	0.714286	35000	12	5000	81	5000	74	155	45000	27000	0.771429	0.6	26000	0.742857	0.577778	24000	0.685714	0.533333
5515	1	0	56	F	151.9	67.5	29.3	45.0472	34000	30	5000	51			39000	29000	0.852941	0.74359	32000	0.941176	0.820513	29000	0.852941	0.74359	23000	14	5000	101	5000	61	162	33000	20000	0.869565	0.606061	19000	0.826087	0.575758	18000	0.782609	0.545455
5531	2	0	47	M	171.2	64.35	22	67.0236	33000	28	5000	130			38000	23000	0.69697	0.605263	22000	0.666667	0.578947	20000	0.606061	0.526316	34000	21	5000	68	5000	90	158	44000	26000	0.764706	0.590909	25000	0.735294	0.568182	22000	0.647059	0.5
5534	3	0	69	M	171.5	65.5	22.3	67.2953	33000	31	5000	37			38000	29000	0.878788	0.763158	30000	0.909091	0.789474	27000	0.818182	0.710526	34000	23	5000	28	5000	51	79	44000	31000	0.911765	0.704545	32000	0.941176	0.727273	29000	0.852941	0.659091
5541	1	0	49	F	157.6	56.2	22.6	50.2087	29000	37	5000	112			34000	21000	0.724138	0.617647	22000	0.758621	0.647059	20000	0.689655	0.588235	26000	9	5000	84	5000	78	162	36000	22000	0.846154	0.611111	21000	0.807692	0.583333	19000	0.730769	0.527778
5547	1	0	83	F	154.4	58	24.3	47.311	29000	28	5000	66			34000	24000	0.827586	0.705882	26000	0.896552	0.764706	24000	0.827586	0.705882	24000	17	5000	55	5000	75	130	34000	22000	0.916667	0.647059	21000	0.875	0.617647	19000	0.791667	0.558824
5548	1	0	77	M	164.2	54.5	20.2	60.685	28000	21	5000	60			33000	24000	0.857143	0.727273	25000	0.892857	0.757576	22000	0.785714	0.666667	31000	20	5000	14	5000	81	95	41000	28000	0.903226	0.682927	28000	0.903226	0.682927	25000	0.806452	0.609756
5565	1	0	66	F	150	49.3	21.9	43.3268	25000	20	5000	72			30000	22000	0.88	0.733333	23000	0.92	0.766667	21000	0.84	0.7	22000	28	5000	95	5000	99	194	32000	17000	0.772727	0.53125	16000	0.727273	0.5	15000	0.681818	0.46875
5574	1	0	86	F	153	63.45	27.1	46.0433	32000	31	5000	88			37000	25000	0.78125	0.675676	27000	0.84375	0.72973	25000	0.78125	0.675676	24000	37	5000	79	5000	88	167	34000	19000	0.791667	0.558824	19000	0.791667	0.558824	17000	0.708333	0.5
5585	1	0	66	F	158.3	55	21.9	50.8425	28000	5	5000	29			33000	28000	1	0.848485	30000	1.07143	0.909091	27000	0.964286	0.818182	26000	22	5000	68	5000	109	177	36000	20000	0.769231	0.555556	19000	0.730769	0.527778	17000	0.653846	0.472222
5587	14	0	69	M	171.3	59.3	20.2	67.1142	30000	21	5000	84			35000	24000	0.8	0.685714	24000	0.8	0.685714	21000	0.7	0.6	34000	24	5000	104	5000	63	167	44000	25000	0.735294	0.568182	24000	0.705882	0.545455	22000	0.647059	0.5
5595	1	0	65	M	169.5	74.3	25.9	65.4843	38000	13	5000	73			43000	31000	0.815789	0.72093	33000	0.868421	0.767442	30000	0.789474	0.697674	33000	35	5000	56	5000	65	121	43000	27000	0.818182	0.627907	26000	0.787879	0.604651	24000	0.727273	0.55814
5597	1	0	61	M	175.1	53.2	17.4	70.5551	27000	27	5000	75			32000	22000	0.814815	0.6875	21000	0.777778	0.65625	19000	0.703704	0.59375	36000	25	5000	50	5000	80	130	46000	28000	0.777778	0.608696	28000	0.777778	0.608696	25000	0.694444	0.543478
5603	17	0	67	M	168	42.4	15	64.126	22000	17	5000	63			27000	20000	0.909091	0.740741	19000	0.863636	0.703704	17000	0.772727	0.62963	33000	20	5000	91	5000	83	174	43000	24000	0.727273	0.55814	23000	0.69697	0.534884	21000	0.636364	0.488372
5608	1	0	64	F	147.3	52.8	24.3	40.8819	27000	33	5000	77			32000	22000	0.814815	0.6875	24000	0.888889	0.75	22000	0.814815	0.6875	21000	31	5000	51	5000	94	145	31000	19000	0.904762	0.612903	18000	0.857143	0.580645	16000	0.761905	0.516129
5616	1	0	64	M	175.5	83.9	27.2	70.9173	42000	10	5000	60			47000	35000	0.833333	0.744681	38000	0.904762	0.808511	34000	0.809524	0.723404	36000	18	5000	84	5000	49	133	46000	29000	0.805556	0.630435	29000	0.805556	0.630435	26000	0.722222	0.565217
5621	1	0	48	M	170.2	56.4	19.5	66.1181	29000	14	5000	66			34000	25000	0.862069	0.735294	25000	0.862069	0.735294	23000	0.793103	0.676471	34000	9	5000	65	5000	65	130	44000	28000	0.823529	0.636364	28000	0.823529	0.636364	25000	0.735294	0.568182
5624	2	0	59	F	155.4	52.6	21.8	48.2165	27000	19	5000	18			32000	27000	1	0.84375	29000	1.07407	0.90625	27000	1	0.84375	25000	28	5000	50	5000	55	105	35000	23000	0.92	0.657143	24000	0.96	0.685714	21000	0.84	0.6
5630	1	0	68	M	170.5	60.2	20.7	66.3898	31000	16	5000	88			36000	25000	0.806452	0.694444	25000	0.806452	0.694444	22000	0.709677	0.611111	34000	20	5000	67	5000	85	152	44000	26000	0.764706	0.590909	25000	0.735294	0.568182	23000	0.676471	0.522727
5634	1	0	77	M	157.5	47.8	19.3	54.6181	24000	30	5000	78			29000	20000	0.833333	0.689655	19000	0.791667	0.655172	18000	0.75	0.62069	28000	20	5000	82	5000	70	152	38000	23000	0.821429	0.605263	22000	0.785714	0.578947	20000	0.714286	0.526316
5637	1	0	53	F	158.2	45	18	50.752	23000	31	5000	59			28000	20000	0.869565	0.714286	20000	0.869565	0.714286	18000	0.782609	0.642857	26000	28	5000	37	5000	87	124	36000	23000	0.884615	0.638889	22000	0.846154	0.611111	20000	0.769231	0.555556
5642	6	0	27	M	167	61.15	21.9	63.2205	31000	17	5000	81			36000	25000	0.806452	0.694444	26000	0.83871	0.722222	23000	0.741935	0.638889	32000	5	5000	73	5000	69	142	42000	26000	0.8125	0.619048	26000	0.8125	0.619048	24000	0.75	0.571429
5648	26	1	74	M	155.7	44.1	18.2	52.9882	23000	26	5000	97			28000	19000	0.826087	0.678571	18000	0.782609	0.642857	16000	0.695652	0.571429	27000	14	5000	101	5000	84	185	37000	21000	0.777778	0.567568	20000	0.740741	0.540541	18000	0.666667	0.486486
5659	1	0	21	M	173.8	67	22.2	69.378	34000	15	5000	90			39000	27000	0.794118	0.692308	27000	0.794118	0.692308	24000	0.705882	0.615385	35000	11	5000	67	5000	49	116	45000	30000	0.857143	0.666667	30000	0.857143	0.666667	27000	0.771429	0.6
5673	1	0	58	F	158.2	53.4	21.3	50.752	27000	29	5000	93			32000	21000	0.777778	0.65625	22000	0.814815	0.6875	20000	0.740741	0.625	26000	27	5000	62	5000	60	122	36000	23000	0.884615	0.638889	23000	0.884615	0.638889	21000	0.807692	0.583333
5680	1	0	69	F	149	50.6	22.8	42.4213	26000	21	5000	72			31000	22000	0.846154	0.709677	24000	0.923077	0.774194	22000	0.846154	0.709677	22000	33	5000	100	5000	85	185	32000	18000	0.818182	0.5625	17000	0.772727	0.53125	15000	0.681818	0.46875
5682	4	0	65	M	158.2	55.1	22	55.252	28000	19	5000	56			33000	25000	0.892857	0.757576	26000	0.928571	0.787879	23000	0.821429	0.69697	28000	25	5000	64	5000	61	125	38000	24000	0.857143	0.631579	24000	0.857143	0.631579	22000	0.785714	0.578947
5684	1	0	62	M	183.6	83.8	24.9	78.252	42000	22	5000	97			47000	31000	0.738095	0.659574	32000	0.761905	0.680851	29000	0.690476	0.617021	40000	26	5000	75	5000	81	156	50000	29000	0.725	0.58	28000	0.7	0.56	25000	0.625	0.5
5685	1	0	76	M	169.8	65.5	22.7	65.7559	33000	17	5000	107			38000	25000	0.757576	0.657895	25000	0.757576	0.657895	22000	0.666667	0.578947	33000	29	5000	78	5000	58	136	43000	26000	0.787879	0.604651	26000	0.787879	0.604651	23000	0.69697	0.534884
5687	5	0	53	M	168.5	61.8	21.8	64.5787	31000	20	5000	84			36000	25000	0.806452	0.694444	25000	0.806452	0.694444	23000	0.741935	0.638889	33000	23	5000	76	5000	101	177	43000	24000	0.727273	0.55814	23000	0.69697	0.534884	20000	0.606061	0.465116
5691	16	1	77	F	146.7	45.3	21	40.3386	23000	30	5000	115			28000	18000	0.782609	0.642857	18000	0.782609	0.642857	16000	0.695652	0.571429	21000	17	5000	62	5000	57	119	31000	21000	1	0.677419	21000	1	0.677419	19000	0.904762	0.612903
5693	3	0	59	M	169.5	61.6	21.4	65.4843	31000	13	5000	82			36000	26000	0.83871	0.722222	26000	0.83871	0.722222	23000	0.741935	0.638889	33000	7	5000	92	5000	96	188	43000	24000	0.727273	0.55814	23000	0.69697	0.534884	20000	0.606061	0.465116
5698	5	0	48	M	166.7	61.1	22	62.9488	31000	8	5000	56			36000	28000	0.903226	0.777778	29000	0.935484	0.805556	26000	0.83871	0.722222	32000	30	5000	62	5000	68	130	42000	26000	0.8125	0.619048	25000	0.78125	0.595238	23000	0.71875	0.547619
5701	26	1	56	M	166.8	48.3	17.4	63.0394	25000	13	5000	47			30000	24000	0.96	0.8	24000	0.96	0.8	21000	0.84	0.7	32000	22	5000	48	5000	72	120	42000	27000	0.84375	0.642857	27000	0.84375	0.642857	24000	0.75	0.571429
5703	1	0	44	M	172.7	97.45	32.7	68.3819	49000	24	5000	52			54000	40000	0.816327	0.740741	45000	0.918367	0.833333	40000	0.816327	0.740741	35000	23	5000	61	5000	91	152	45000	26000	0.742857	0.577778	26000	0.742857	0.577778	23000	0.657143	0.511111
5718	1	0	72	M	170	70.3	24.3	65.937	36000	15	5000	33			41000	33000	0.916667	0.804878	36000	1	0.878049	32000	0.888889	0.780488	33000	30	5000	68	5000	58	126	43000	27000	0.818182	0.627907	26000	0.787879	0.604651	24000	0.727273	0.55814
5719	1	0	70	F	156.5	63.05	25.7	49.2126	32000	19	5000	40			37000	29000	0.90625	0.783784	32000	1	0.864865	29000	0.90625	0.783784	25000	16	5000	99	5000	72	171	35000	20000	0.8	0.571429	20000	0.8	0.571429	18000	0.72	0.514286
5724	1	0	61	F	157.1	52.25	21.2	49.7559	27000	23	5000	51			32000	24000	0.888889	0.75	26000	0.962963	0.8125	23000	0.851852	0.71875	25000	32	5000	54	5000	53	107	35000	23000	0.92	0.657143	23000	0.92	0.657143	21000	0.84	0.6
5727	2	0	62	M	164.2	61.1	22.7	60.685	31000	21	5000	68			36000	26000	0.83871	0.722222	27000	0.870968	0.75	24000	0.774194	0.666667	31000	16	5000	82	5000	54	136	41000	26000	0.83871	0.634146	26000	0.83871	0.634146	23000	0.741935	0.560976
5729	1	0	74	F	152.2	49.6	21.4	45.3189	25000	12	5000	49			30000	23000	0.92	0.766667	25000	1	0.833333	23000	0.92	0.766667	23000	6	5000	81	5000	96	177	33000	19000	0.826087	0.575758	18000	0.782609	0.545455	17000	0.73913	0.515152
5743	1	0	80	M	165.1	67.1	24.6	61.5	34000	15	5000	76			39000	28000	0.823529	0.717949	29000	0.852941	0.74359	26000	0.764706	0.666667	31000	16	5000	88	5000	73	161	41000	24000	0.774194	0.585366	23000	0.741935	0.560976	21000	0.677419	0.512195
5750	1	0	32	M	179.2	83.65	26	74.2677	42000	9	5000	78			47000	34000	0.809524	0.723404	36000	0.857143	0.765957	32000	0.761905	0.680851	38000	15	5000	29	5000	97	126	48000	30000	0.789474	0.625	30000	0.789474	0.625	27000	0.710526	0.5625
5753	7	0	62	M	161.1	57.3	22.1	57.878	29000	27	5000	52			34000	25000	0.862069	0.735294	26000	0.896552	0.764706	24000	0.827586	0.705882	29000	7	5000	44	5000	62	106	39000	27000	0.931034	0.692308	27000	0.931034	0.692308	24000	0.827586	0.615385
5772	1	0	71	M	168	63.3	22.4	64.126	32000	10	5000	85			37000	26000	0.8125	0.702703	27000	0.84375	0.72973	24000	0.75	0.648649	33000	17	5000	70	5000	106	176	43000	24000	0.727273	0.55814	23000	0.69697	0.534884	21000	0.636364	0.488372
5774	1	0	64	F	159	63.3	25	51.4764	32000	27	5000	53			37000	27000	0.84375	0.72973	30000	0.9375	0.810811	27000	0.84375	0.72973	26000	8	5000	89	5000	93	182	36000	21000	0.807692	0.583333	20000	0.769231	0.555556	18000	0.692308	0.5
5780	1	0	68	M	161.4	58.1	22.3	58.1496	30000	21	5000	70			35000	25000	0.833333	0.714286	26000	0.866667	0.742857	23000	0.766667	0.657143	30000	15	5000	34	5000	79	113	40000	26000	0.866667	0.65	27000	0.9	0.675	24000	0.8	0.6
5781	1	0	70	M	162.7	77.1	29.1	59.3268	39000	1	5000	73			44000	33000	0.846154	0.75	36000	0.923077	0.818182	32000	0.820513	0.727273	30000	33	5000	77	5000	59	136	40000	24000	0.8	0.6	24000	0.8	0.6	21000	0.7	0.525
5784	1	0	74	F	138.4	57.8	30.2	32.8228	29000	17	5000	47			34000	26000	0.896552	0.764706	30000	1.03448	0.882353	27000	0.931034	0.794118	17000	-1	5000	85	5000	84	169	27000	16000	0.941176	0.592593	16000	0.941176	0.592593	15000	0.882353	0.555556
5787	14	0	68	M	171.3	59.3	20.2	67.1142	30000	17	5000	86			35000	24000	0.8	0.685714	24000	0.8	0.685714	21000	0.7	0.6	34000	12	5000	61	5000	60	121	44000	29000	0.852941	0.659091	29000	0.852941	0.659091	26000	0.764706	0.590909
5793	1	0	55	M	161.1	67	25.8	57.878	34000	17	5000	100			39000	26000	0.764706	0.666667	27000	0.794118	0.692308	25000	0.735294	0.641026	29000	26	5000	62	5000	96	158	39000	23000	0.793103	0.589744	22000	0.758621	0.564103	19000	0.655172	0.487179
5801	1	0	51	M	166.1	48.9	17.7	62.4055	25000	16	5000	57			30000	23000	0.92	0.766667	22000	0.88	0.733333	20000	0.8	0.666667	32000	15	5000	92	5000	52	144	42000	26000	0.8125	0.619048	26000	0.8125	0.619048	23000	0.71875	0.547619
5806	5	0	74	M	178	66.7	21.1	73.1811	34000	18	5000	84			39000	27000	0.794118	0.692308	27000	0.794118	0.692308	24000	0.705882	0.615385	37000	29	5000	56	5000	105	161	47000	26000	0.702703	0.553191	25000	0.675676	0.531915	23000	0.621622	0.489362
5809	1	0	75	M	166.1	59	21.4	62.4055	30000	19	5000	66			35000	26000	0.866667	0.742857	26000	0.866667	0.742857	24000	0.8	0.685714	32000	16	5000	96	5000	55	151	42000	25000	0.78125	0.595238	25000	0.78125	0.595238	23000	0.71875	0.547619
5810	1	0	61	F	152	58	25.1	45.1378	29000	30	5000	48			34000	25000	0.862069	0.735294	28000	0.965517	0.823529	25000	0.862069	0.735294	23000	23	5000	89	5000	102	191	33000	18000	0.782609	0.545455	17000	0.73913	0.515152	15000	0.652174	0.454545
5827	1	0	70	M	167.9	60.45	21.4	64.0354	31000	37	5000	40			36000	27000	0.870968	0.75	28000	0.903226	0.777778	25000	0.806452	0.694444	33000	27	5000	53	5000	67	120	43000	27000	0.818182	0.627907	27000	0.818182	0.627907	24000	0.727273	0.55814
5831	1	0	73	F	154.1	64.1	27	47.0394	33000	23	5000	63			38000	28000	0.848485	0.736842	31000	0.939394	0.815789	28000	0.848485	0.736842	24000	17	5000	23	5000	74	97	34000	23000	0.958333	0.676471	24000	1	0.705882	21000	0.875	0.617647
5832	1	0	42	F	155.6	54.35	22.4	48.3976	28000	22	5000	93			33000	22000	0.785714	0.666667	23000	0.821429	0.69697	21000	0.75	0.636364	25000	23	5000	85	5000	85	170	35000	20000	0.8	0.571429	19000	0.76	0.542857	18000	0.72	0.514286
5835	1	0	40	M	174.1	67	22.1	69.6496	34000	30	5000	47			39000	29000	0.852941	0.74359	30000	0.882353	0.769231	27000	0.794118	0.692308	35000	10	5000	82	5000	52	134	45000	29000	0.828571	0.644444	28000	0.8	0.622222	26000	0.742857	0.577778
5837	3	0	61	M	166	54.4	19.7	62.315	28000	9	5000	34			33000	27000	0.964286	0.818182	28000	1	0.848485	26000	0.928571	0.787879	32000	33	5000	96	5000	72	168	42000	24000	0.75	0.571429	23000	0.71875	0.547619	20000	0.625	0.47619
5843	1	0	60	M	170.1	53.6	18.5	66.0276	27000	20	5000	58			32000	24000	0.888889	0.75	24000	0.888889	0.75	21000	0.777778	0.65625	34000	25	5000	56	5000	90	146	44000	26000	0.764706	0.590909	25000	0.735294	0.568182	23000	0.676471	0.522727
5848	2	0	76	M	159.8	54.7	21.4	56.7008	28000	20	5000	64			33000	24000	0.857143	0.727273	25000	0.892857	0.757576	22000	0.785714	0.666667	29000	26	5000	81	5000	92	173	39000	22000	0.758621	0.564103	21000	0.724138	0.538462	19000	0.655172	0.487179
5862	6	0	56	F	150	48	21.3	43.3268	24000	16	5000	54			29000	22000	0.916667	0.758621	24000	1	0.827586	21000	0.875	0.724138	22000	23	5000	81	5000	61	142	32000	20000	0.909091	0.625	20000	0.909091	0.625	18000	0.818182	0.5625
5872	2	0	65	M	169	60.2	21.1	65.0315	31000	30	5000	66			36000	26000	0.83871	0.722222	26000	0.83871	0.722222	23000	0.741935	0.638889	33000	15	5000	88	5000	88	176	43000	24000	0.727273	0.55814	23000	0.69697	0.534884	21000	0.636364	0.488372
5884	5	0	52	M	170	50.95	17.6	65.937	26000	11	5000	79			31000	22000	0.846154	0.709677	21000	0.807692	0.677419	19000	0.730769	0.612903	33000	29	5000	59	5000	98	157	43000	25000	0.757576	0.581395	23000	0.69697	0.534884	21000	0.636364	0.488372
5887	1	0	69	M	171.8	79.1	26.8	67.5669	40000	37	5000	77			45000	30000	0.75	0.666667	32000	0.8	0.711111	29000	0.725	0.644444	34000	24	5000	57	5000	53	110	44000	29000	0.852941	0.659091	29000	0.852941	0.659091	26000	0.764706	0.590909
5888	2	0	72	M	165.5	63.7	23.3	61.8622	32000	11	5000	11			37000	33000	1.03125	0.891892	35000	1.09375	0.945946	32000	1	0.864865	31000	22	5000	73	5000	76	149	41000	24000	0.774194	0.585366	24000	0.774194	0.585366	21000	0.677419	0.512195
5889	1	0	56	M	174	83.1	27.4	69.5591	42000	40	5000	32			47000	36000	0.857143	0.765957	39000	0.928571	0.829787	35000	0.833333	0.744681	35000	39	5000	92	5000	53	145	45000	26000	0.742857	0.577778	25000	0.714286	0.555556	23000	0.657143	0.511111
5890	1	0	67	F	153.2	47.4	20.2	46.2244	24000	16	5000	104			29000	19000	0.791667	0.655172	20000	0.833333	0.689655	18000	0.75	0.62069	24000	23	5000	75	5000	38	113	34000	23000	0.958333	0.676471	23000	0.958333	0.676471	21000	0.875	0.617647
5891	1	0	59	M	173.6	76.8	25.5	69.1969	39000	26	5000	79			44000	30000	0.769231	0.681818	32000	0.820513	0.727273	29000	0.74359	0.659091	35000	30	5000	56	5000	52	108	45000	29000	0.828571	0.644444	29000	0.828571	0.644444	26000	0.742857	0.577778
5892	1	0	56	F	155.3	62.3	25.8	48.126	32000	20	5000	95			37000	25000	0.78125	0.675676	27000	0.84375	0.72973	25000	0.78125	0.675676	25000	22	5000	48	5000	87	135	35000	22000	0.88	0.628571	22000	0.88	0.628571	19000	0.76	0.542857
5894	1	0	56	F	166.7	78.6	28.3	58.4488	40000	32	5000	72			45000	31000	0.775	0.688889	34000	0.85	0.755556	31000	0.775	0.688889	30000	26	5000	58	5000	63	121	40000	25000	0.833333	0.625	25000	0.833333	0.625	23000	0.766667	0.575
5895	4	0	72	F	152.1	60.2	26	45.2283	31000	19	5000	77			36000	26000	0.83871	0.722222	28000	0.903226	0.777778	25000	0.806452	0.694444	23000	14	5000	53	5000	85	138	33000	21000	0.913043	0.636364	20000	0.869565	0.606061	18000	0.782609	0.545455
5912	1	0	72	M	157.5	66.8	26.9	54.6181	34000	28	5000	63			39000	28000	0.823529	0.717949	30000	0.882353	0.769231	27000	0.794118	0.692308	28000	32	5000	99	5000	55	154	38000	22000	0.785714	0.578947	22000	0.785714	0.578947	20000	0.714286	0.526316
5914	4	0	54	M	167.7	66.3	23.6	63.8543	34000	19	5000	38			39000	31000	0.911765	0.794872	33000	0.970588	0.846154	30000	0.882353	0.769231	32000	18	5000	89	5000	91	180	42000	23000	0.71875	0.547619	22000	0.6875	0.52381	20000	0.625	0.47619
5922	4	0	84	M	163	44.1	16.6	59.5984	23000	15	5000	80			28000	20000	0.869565	0.714286	19000	0.826087	0.678571	17000	0.73913	0.607143	30000	9	5000	74	5000	52	126	40000	26000	0.866667	0.65	26000	0.866667	0.65	24000	0.8	0.6
5936	2	0	76	M	167.9	62.3	22.1	64.0354	32000	16	5000	77			37000	26000	0.8125	0.702703	27000	0.84375	0.72973	24000	0.75	0.648649	33000	29	5000	71	5000	58	129	43000	27000	0.818182	0.627907	26000	0.787879	0.604651	24000	0.727273	0.55814
5938	1	0	64	M	165	49.5	18.2	61.4094	25000	21	5000	45			30000	23000	0.92	0.766667	23000	0.92	0.766667	21000	0.84	0.7	31000	22	5000	107	5000	79	186	41000	22000	0.709677	0.536585	21000	0.677419	0.512195	19000	0.612903	0.463415
5951	2	0	62	M	165	70	25.7	61.4094	35000	15	5000	103			40000	27000	0.771429	0.675	28000	0.8	0.7	25000	0.714286	0.625	31000	23	5000	87	5000	74	161	41000	24000	0.774194	0.585366	23000	0.741935	0.560976	21000	0.677419	0.512195
5954	1	0	62	F	163.4	52.1	19.5	55.4606	27000	12	5000	75			32000	23000	0.851852	0.71875	24000	0.888889	0.75	21000	0.777778	0.65625	28000	21	5000	64	5000	79	143	38000	23000	0.821429	0.605263	23000	0.821429	0.605263	20000	0.714286	0.526316
5958	1	0	69	M	175.5	67.1	21.8	70.9173	34000	32	5000	59			39000	28000	0.823529	0.717949	28000	0.823529	0.717949	26000	0.764706	0.666667	36000	23	5000	44	5000	65	109	46000	30000	0.833333	0.652174	30000	0.833333	0.652174	27000	0.75	0.586957
5960	1	0	70	F	151.2	66.35	29	44.4134	34000	16	5000	104			39000	26000	0.764706	0.666667	29000	0.852941	0.74359	27000	0.794118	0.692308	23000	37	5000	51	5000	82	133	33000	20000	0.869565	0.606061	20000	0.869565	0.606061	18000	0.782609	0.545455
5965	1	0	83	M	165.8	56.2	20.4	62.1339	29000	23	5000	82			34000	24000	0.827586	0.705882	23000	0.793103	0.676471	21000	0.724138	0.617647	32000	28	5000	65	5000	38	103	42000	28000	0.875	0.666667	28000	0.875	0.666667	26000	0.8125	0.619048
5966	1	0	67	M	160.1	68.6	26.8	56.9724	35000	11	5000	85			40000	28000	0.8	0.7	30000	0.857143	0.75	27000	0.771429	0.675	29000	21	5000	94	5000	71	165	39000	23000	0.793103	0.589744	22000	0.758621	0.564103	20000	0.689655	0.512821
5967	1	0	60	M	165.8	78.15	28.4	62.1339	40000	16	5000	34			45000	36000	0.9	0.8	40000	1	0.888889	36000	0.9	0.8	32000	25	5000	74	5000	61	135	42000	26000	0.8125	0.619048	26000	0.8125	0.619048	23000	0.71875	0.547619
5981	4	0	86	F	165	50.6	18.6	56.9094	26000	2	5000	77			31000	23000	0.884615	0.741935	23000	0.884615	0.741935	21000	0.807692	0.677419	29000	18	5000	47	5000	63	110	39000	26000	0.896552	0.666667	26000	0.896552	0.666667	23000	0.793103	0.589744
5982	2	0	76	F	159	48.5	19.2	51.4764	25000	17	5000	52			30000	23000	0.92	0.766667	24000	0.96	0.8	22000	0.88	0.733333	26000	20	5000	69	5000	77	146	36000	22000	0.846154	0.611111	21000	0.807692	0.583333	19000	0.730769	0.527778
5983	4	0	48	F	160.5	51.1	19.8	52.8346	26000	27	5000	52			31000	23000	0.884615	0.741935	24000	0.923077	0.774194	22000	0.846154	0.709677	27000	23	5000	88	5000	54	142	37000	23000	0.851852	0.621622	22000	0.814815	0.594595	20000	0.740741	0.540541
5986	1	0	68	M	165.7	69.8	25.4	62.0433	35000	33	5000	76			40000	27000	0.771429	0.675	29000	0.828571	0.725	26000	0.742857	0.65	32000	27	5000	70	5000	61	131	42000	26000	0.8125	0.619048	26000	0.8125	0.619048	23000	0.71875	0.547619
5987	1	0	68	M	164.4	57.15	21.1	60.8661	29000	21	5000	51			34000	26000	0.896552	0.764706	27000	0.931034	0.794118	24000	0.827586	0.705882	31000	20	5000	38	5000	68	106	41000	27000	0.870968	0.658537	27000	0.870968	0.658537	25000	0.806452	0.609756
5997	2	0	58	M	179.2	66.55	20.7	74.2677	34000	25	5000	87			39000	26000	0.764706	0.666667	26000	0.764706	0.666667	23000	0.676471	0.589744	38000	24	5000	65	5000	47	112	48000	31000	0.815789	0.645833	31000	0.815789	0.645833	28000	0.736842	0.583333
6009	4	0	73	M	175.5	78.9	25.6	70.9173	40000	17	5000	75			45000	32000	0.8	0.711111	34000	0.85	0.755556	31000	0.775	0.688889	36000	36	5000	40	5000	91	131	46000	28000	0.777778	0.608696	27000	0.75	0.586957	24000	0.666667	0.521739
6018	1	0	61	M	167.8	54.5	19.4	63.9449	28000	13	5000	51			33000	26000	0.928571	0.787879	26000	0.928571	0.787879	24000	0.857143	0.727273	32000	13	5000	27	5000	60	87	42000	30000	0.9375	0.714286	30000	0.9375	0.714286	27000	0.84375	0.642857
6022	1	0	81	F	153.3	61.9	26.3	46.315	31000	20	5000	90			36000	25000	0.806452	0.694444	27000	0.870968	0.75	24000	0.774194	0.666667	24000	17	5000	89	5000	91	180	34000	19000	0.791667	0.558824	19000	0.791667	0.558824	17000	0.708333	0.5
6037	1	0	60	F	158	40.7	16.3	50.5709	21000	26	5000	33			26000	21000	1	0.807692	21000	1	0.807692	19000	0.904762	0.730769	26000	7	5000	71	5000	98	169	36000	21000	0.807692	0.583333	21000	0.807692	0.583333	19000	0.730769	0.527778
6039	1	0	80	F	154	65.8	27.7	46.9488	33000	16	5000	28			38000	31000	0.939394	0.815789	34000	1.0303	0.894737	31000	0.939394	0.815789	24000	25	5000	93	5000	66	159	34000	20000	0.833333	0.588235	20000	0.833333	0.588235	18000	0.75	0.529412
6058	2	0	72	M	170	63.8	22.1	65.937	32000	14	5000	62			37000	28000	0.875	0.756757	28000	0.875	0.756757	26000	0.8125	0.702703	33000	17	5000	110	5000	86	196	43000	23000	0.69697	0.534884	22000	0.666667	0.511628	19000	0.575758	0.44186
6060	1	0	71	M	164.2	64.5	23.9	60.685	33000	29	5000	68			38000	27000	0.818182	0.710526	28000	0.848485	0.736842	25000	0.757576	0.657895	31000	25	5000	62	5000	49	111	41000	27000	0.870968	0.658537	27000	0.870968	0.658537	24000	0.774194	0.585366
6061	1	0	75	M	171.7	59.4	20.1	67.4764	30000	9	5000	40			35000	28000	0.933333	0.8	29000	0.966667	0.828571	27000	0.9	0.771429	34000	28	5000	70	5000	92	162	44000	25000	0.735294	0.568182	24000	0.705882	0.545455	21000	0.617647	0.477273
6063	3	0	79	F	158.9	46.7	18.5	51.3858	24000	15	5000	80			29000	21000	0.875	0.724138	21000	0.875	0.724138	19000	0.791667	0.655172	26000	12	5000	74	5000	66	140	36000	23000	0.884615	0.638889	22000	0.846154	0.611111	20000	0.769231	0.555556
6065	1	0	77	M	177	55.8	17.8	72.2756	28000	24	5000	86			33000	23000	0.821429	0.69697	21000	0.75	0.636364	19000	0.678571	0.575758	37000	17	5000	49	5000	96	145	47000	28000	0.756757	0.595745	28000	0.756757	0.595745	25000	0.675676	0.531915
6066	16	0	46	M	174.9	66.2	21.6	70.374	34000	15	5000	64			39000	29000	0.852941	0.74359	30000	0.882353	0.769231	27000	0.794118	0.692308	36000	-1	5000	67	5000	100	167	46000	27000	0.75	0.586957	26000	0.722222	0.565217	24000	0.666667	0.521739
6069	3	0	58	M	169.5	65.1	22.7	65.4843	33000	21	5000	72			38000	27000	0.818182	0.710526	28000	0.848485	0.736842	25000	0.757576	0.657895	33000	23	5000	58	5000	45	103	43000	29000	0.878788	0.674419	29000	0.878788	0.674419	26000	0.787879	0.604651
6070	1	0	42	F	165.5	97.9	35.7	57.3622	49000	3	5000	92			54000	38000	0.77551	0.703704	44000	0.897959	0.814815	40000	0.816327	0.740741	29000	16	5000	56	5000	85	141	39000	24000	0.827586	0.615385	23000	0.793103	0.589744	21000	0.724138	0.538462
6078	1	0	78	F	158	56.4	22.6	50.5709	29000	8	5000	64			34000	26000	0.896552	0.764706	27000	0.931034	0.794118	25000	0.862069	0.735294	26000	11	5000	56	5000	77	133	36000	23000	0.884615	0.638889	23000	0.884615	0.638889	21000	0.807692	0.583333
6079	7	0	72	F	152.4	50	21.5	45.5	25000	37	5000	64			30000	21000	0.84	0.7	22000	0.88	0.733333	20000	0.8	0.666667	23000	23	5000	71	5000	21	92	33000	23000	1	0.69697	24000	1.04348	0.727273	22000	0.956522	0.666667
6080	1	0	50	F	165	58.1	21.3	56.9094	30000	20	5000	103			35000	23000	0.766667	0.657143	23000	0.766667	0.657143	21000	0.7	0.6	29000	26	5000	94	5000	49	143	39000	24000	0.827586	0.615385	23000	0.793103	0.589744	21000	0.724138	0.538462
6082	1	0	59	F	167	54.5	19.5	58.7205	28000	16	5000	71			33000	24000	0.857143	0.727273	24000	0.857143	0.727273	22000	0.785714	0.666667	30000	23	5000	40	5000	82	122	40000	25000	0.833333	0.625	25000	0.833333	0.625	23000	0.766667	0.575
6084	6	0	42	M	177	80.4	25.7	72.2756	41000	22	5000	47			46000	35000	0.853659	0.76087	37000	0.902439	0.804348	34000	0.829268	0.73913	37000	31	5000	80	5000	71	151	47000	27000	0.72973	0.574468	26000	0.702703	0.553191	24000	0.648649	0.510638
6088	1	0	58	M	175.1	59.1	19.3	70.5551	30000	11	5000	56			35000	27000	0.9	0.771429	27000	0.9	0.771429	24000	0.8	0.685714	36000	14	5000	88	5000	81	169	46000	26000	0.722222	0.565217	25000	0.694444	0.543478	23000	0.638889	0.5
6090	1	0	72	F	150.4	53.4	23.6	43.689	27000	16	5000	88			32000	22000	0.814815	0.6875	24000	0.888889	0.75	22000	0.814815	0.6875	22000	21	5000	55	5000	59	114	32000	21000	0.954545	0.65625	21000	0.954545	0.65625	19000	0.863636	0.59375
6103	1	0	71	M	169	57.95	20.3	65.0315	29000	9	5000	99			34000	23000	0.793103	0.676471	23000	0.793103	0.676471	20000	0.689655	0.588235	33000	20	5000	60	5000	50	110	43000	28000	0.848485	0.651163	29000	0.878788	0.674419	26000	0.787879	0.604651
6118	8	0	78	M	156	44.35	18.2	53.2598	23000	20	5000	70			28000	20000	0.869565	0.714286	20000	0.869565	0.714286	18000	0.782609	0.642857	27000	26	5000	83	5000	48	131	37000	23000	0.851852	0.621622	23000	0.851852	0.621622	21000	0.777778	0.567568
6119	5	0	49	F	157.8	57.4	23.1	50.3898	29000	26	5000	69			34000	24000	0.827586	0.705882	26000	0.896552	0.764706	23000	0.793103	0.676471	26000	10	5000	68	5000	91	159	36000	22000	0.846154	0.611111	21000	0.807692	0.583333	19000	0.730769	0.527778
6121	1	0	56	M	163.8	72.45	27	60.3228	37000	15	5000	38			42000	33000	0.891892	0.785714	36000	0.972973	0.857143	33000	0.891892	0.785714	31000	33	5000	90	5000	68	158	41000	24000	0.774194	0.585366	23000	0.741935	0.560976	21000	0.677419	0.512195
6132	1	0	58	F	160.2	62.4	24.3	52.563	32000	3	5000	45			37000	30000	0.9375	0.810811	32000	1	0.864865	29000	0.90625	0.783784	27000	14	5000	63	5000	81	144	37000	23000	0.851852	0.621622	22000	0.814815	0.594595	20000	0.740741	0.540541
6133	1	0	73	M	161	61.8	23.8	57.7874	31000	24	5000	74			36000	25000	0.806452	0.694444	26000	0.83871	0.722222	24000	0.774194	0.666667	29000	20	5000	93	5000	92	185	39000	21000	0.724138	0.538462	20000	0.689655	0.512821	18000	0.62069	0.461538
6134	1	0	80	M	163.1	70.6	26.5	59.689	36000	17	5000	87			41000	28000	0.777778	0.682927	30000	0.833333	0.731707	27000	0.75	0.658537	30000	20	5000	112	5000	74	186	40000	22000	0.733333	0.55	21000	0.7	0.525	19000	0.633333	0.475
6135	2	0	57	F	153	52	22.2	46.0433	26000	32	5000	46			31000	23000	0.884615	0.741935	25000	0.961538	0.806452	22000	0.846154	0.709677	24000	21	5000	53	5000	46	99	34000	23000	0.958333	0.676471	24000	1	0.705882	22000	0.916667	0.647059
6141	1	0	80	F	142.6	37.8	18.6	36.626	19000	31	5000	59			24000	18000	0.947368	0.75	18000	0.947368	0.75	17000	0.894737	0.708333	19000	22	5000	30	5000	56	86	29000	21000	1.10526	0.724138	21000	1.10526	0.724138	19000	1	0.655172
6160	2	0	79	M	158.8	52	20.6	55.7953	26000	18	5000	58			31000	23000	0.884615	0.741935	24000	0.923077	0.774194	21000	0.807692	0.677419	28000	19	5000	8	5000	59	67	38000	28000	1	0.736842	29000	1.03571	0.763158	26000	0.928571	0.684211
6166	1	0	60	F	155	57	23.7	47.8543	29000	22	5000	88			34000	23000	0.793103	0.676471	25000	0.862069	0.735294	22000	0.758621	0.647059	24000	31	5000	57	5000	62	119	34000	22000	0.916667	0.647059	22000	0.916667	0.647059	19000	0.791667	0.558824
6168	1	0	58	F	157.7	49	19.7	50.2992	25000	34	5000	33			30000	23000	0.92	0.766667	24000	0.96	0.8	22000	0.88	0.733333	26000	28	5000	76	5000	93	169	36000	20000	0.769231	0.555556	20000	0.769231	0.555556	18000	0.692308	0.5
6171	1	0	84	F	151.8	54.8	23.8	44.9567	28000	12	5000	76			33000	24000	0.857143	0.727273	26000	0.928571	0.787879	23000	0.821429	0.69697	23000	17	5000	74	5000	27	101	33000	23000	1	0.69697	23000	1	0.69697	21000	0.913043	0.636364
6174	1	0	60	M	171.6	72	24.5	67.3858	36000	22	5000	90			41000	28000	0.777778	0.682927	29000	0.805556	0.707317	26000	0.722222	0.634146	34000	29	5000	65	5000	50	115	44000	28000	0.823529	0.636364	28000	0.823529	0.636364	25000	0.735294	0.568182
6181	1	0	86	F	160	44.1	17.2	52.3819	23000	24	5000	69			28000	20000	0.869565	0.714286	20000	0.869565	0.714286	18000	0.782609	0.642857	27000	19	5000	43	5000	74	117	37000	24000	0.888889	0.648649	24000	0.888889	0.648649	22000	0.814815	0.594595
6186	1	0	55	F	150.8	58.1	25.5	44.0512	30000	15	5000	85			35000	25000	0.833333	0.714286	27000	0.9	0.771429	24000	0.8	0.685714	23000	27	5000	30	5000	53	83	33000	23000	1	0.69697	24000	1.04348	0.727273	22000	0.956522	0.666667
6190	1	0	72	F	146.9	53.4	24.7	40.5197	27000	28	5000	68			32000	23000	0.851852	0.71875	25000	0.925926	0.78125	23000	0.851852	0.71875	21000	29	5000	99	5000	73	172	31000	18000	0.857143	0.580645	17000	0.809524	0.548387	16000	0.761905	0.516129
6195	1	0	66	M	159	60.5	23.9	55.9764	31000	8	5000	83			36000	26000	0.83871	0.722222	27000	0.870968	0.75	24000	0.774194	0.666667	28000	4	5000	84	5000	77	161	38000	23000	0.821429	0.605263	22000	0.785714	0.578947	20000	0.714286	0.526316
6199	1	0	76	F	162.5	54.3	20.6	54.6457	28000	19	5000	61			33000	25000	0.892857	0.757576	25000	0.892857	0.757576	23000	0.821429	0.69697	28000	7	5000	48	5000	63	111	38000	26000	0.928571	0.684211	26000	0.928571	0.684211	24000	0.857143	0.631579
6205	1	0	58	F	157	47.3	19.2	49.6654	24000	17	5000	69			29000	21000	0.875	0.724138	22000	0.916667	0.758621	20000	0.833333	0.689655	25000	26	5000	65	5000	86	151	35000	21000	0.84	0.6	20000	0.8	0.571429	18000	0.72	0.514286
6220	12	0	51	M	172.2	60.9	20.5	67.9291	31000	16	5000	112			36000	23000	0.741935	0.638889	22000	0.709677	0.611111	20000	0.645161	0.555556	34000	30	5000	59	5000	90	149	44000	26000	0.764706	0.590909	25000	0.735294	0.568182	22000	0.647059	0.5
6227	4	0	57	M	172.3	58.7	19.8	68.0197	30000	9	5000	66			35000	26000	0.866667	0.742857	26000	0.866667	0.742857	24000	0.8	0.685714	35000	23	5000	75	5000	90	165	45000	26000	0.742857	0.577778	25000	0.714286	0.555556	22000	0.628571	0.488889
6235	1	0	65	F	153.8	46.4	19.6	46.7677	24000	25	5000	78			29000	20000	0.833333	0.689655	21000	0.875	0.724138	19000	0.791667	0.655172	24000	24	5000	116	5000	73	189	34000	19000	0.791667	0.558824	18000	0.75	0.529412	16000	0.666667	0.470588
6237	1	0	83	F	150	58.2	25.9	43.3268	30000	14	5000	86			35000	25000	0.833333	0.714286	27000	0.9	0.771429	25000	0.833333	0.714286	22000	19	5000	79	5000	68	147	32000	20000	0.909091	0.625	19000	0.863636	0.59375	17000	0.772727	0.53125
6238	1	0	18	M	185	62.6	18.3	79.5197	32000	-1	5000	30			37000	32000	1	0.864865	33000	1.03125	0.891892	30000	0.9375	0.810811	40000	24	5000	89	5000	95	184	50000	27000	0.675	0.54	25000	0.625	0.5	23000	0.575	0.46
6239	1	0	67	F	150	66.95	29.8	43.3268	34000	22	5000	64			39000	28000	0.823529	0.717949	32000	0.941176	0.820513	29000	0.852941	0.74359	22000	19	5000	90	5000	11	101	32000	23000	1.04545	0.71875	23000	1.04545	0.71875	21000	0.954545	0.65625
6245	2	0	77	M	159.6	61.6	24.2	56.5197	31000	27	5000	91			36000	24000	0.774194	0.666667	25000	0.806452	0.694444	22000	0.709677	0.611111	29000	27	5000	71	5000	103	174	39000	22000	0.758621	0.564103	21000	0.724138	0.538462	19000	0.655172	0.487179
6248	1	0	76	F	152.9	46.6	19.9	45.9528	24000	22	5000	63			29000	21000	0.875	0.724138	22000	0.916667	0.758621	20000	0.833333	0.689655	23000	22	5000	95	5000	78	173	33000	19000	0.826087	0.575758	18000	0.782609	0.545455	16000	0.695652	0.484848
6250	1	0	59	F	158.1	46.5	18.6	50.6614	24000	28	5000	105			29000	19000	0.791667	0.655172	18000	0.75	0.62069	16000	0.666667	0.551724	26000	25	5000	95	5000	56	151	36000	22000	0.846154	0.611111	21000	0.807692	0.583333	19000	0.730769	0.527778
6257	1	0	65	F	145.2	64.75	30.7	38.9803	33000	16	5000	68			38000	28000	0.848485	0.736842	32000	0.969697	0.842105	29000	0.878788	0.763158	20000	22	5000	74	5000	37	111	30000	20000	1	0.666667	21000	1.05	0.7	19000	0.95	0.633333
6265	2	0	66	M	169	52.65	18.4	65.0315	27000	11	5000	65			32000	24000	0.888889	0.75	24000	0.888889	0.75	21000	0.777778	0.65625	33000	9	5000	58	5000	62	120	43000	28000	0.848485	0.651163	28000	0.848485	0.651163	26000	0.787879	0.604651
6281	2	0	70	M	157.7	57.2	23	54.7992	29000	32	5000	96			34000	22000	0.758621	0.647059	23000	0.793103	0.676471	20000	0.689655	0.588235	28000	32	5000	52	5000	65	117	38000	24000	0.857143	0.631579	24000	0.857143	0.631579	22000	0.785714	0.578947
6282	2	0	64	M	164.1	44	16.3	60.5945	22000	19	5000	74			27000	19000	0.863636	0.703704	18000	0.818182	0.666667	16000	0.727273	0.592593	31000	14	5000	59	5000	78	137	41000	26000	0.83871	0.634146	25000	0.806452	0.609756	23000	0.741935	0.560976
6285	1	0	71	F	157.9	55.3	22.2	50.4803	28000	32	5000	84			33000	22000	0.785714	0.666667	23000	0.821429	0.69697	21000	0.75	0.636364	26000	31	5000	49	5000	58	107	36000	24000	0.923077	0.666667	24000	0.923077	0.666667	21000	0.807692	0.583333
6290	81	0	82	M	171.3	72.3	24.6	67.1142	37000	16	5000	96			42000	28000	0.756757	0.666667	29000	0.783784	0.690476	27000	0.72973	0.642857	34000	12	5000	72	5000	70	142	44000	27000	0.794118	0.613636	27000	0.794118	0.613636	24000	0.705882	0.545455
6297	4	0	63	F	153.9	61.4	25.9	46.8583	31000	22	5000	65			36000	26000	0.83871	0.722222	29000	0.935484	0.805556	26000	0.83871	0.722222	24000	35	5000	115	5000	31	146	34000	21000	0.875	0.617647	20000	0.833333	0.588235	18000	0.75	0.529412
6298	1	0	72	M	178.3	85.7	27	73.4528	43000	15	5000	69			48000	35000	0.813953	0.729167	37000	0.860465	0.770833	34000	0.790698	0.708333	37000	25	5000	98	5000	61	159	47000	27000	0.72973	0.574468	26000	0.702703	0.553191	24000	0.648649	0.510638
6306	1	0	55	F	153	70.6	30.2	46.0433	36000	20	5000	77			41000	29000	0.805556	0.707317	33000	0.916667	0.804878	30000	0.833333	0.731707	24000	31	5000	75	5000	102	177	34000	19000	0.791667	0.558824	18000	0.75	0.529412	16000	0.666667	0.470588
6307	1	0	65	F	154.2	63	26.5	47.1299	32000	25	5000	59			37000	27000	0.84375	0.72973	30000	0.9375	0.810811	27000	0.84375	0.72973	24000	29	5000	101	5000	54	155	34000	20000	0.833333	0.588235	20000	0.833333	0.588235	18000	0.75	0.529412
6309	2	0	61	M	160.3	63.6	24.8	57.1535	32000	17	5000	57			37000	28000	0.875	0.756757	30000	0.9375	0.810811	27000	0.84375	0.72973	29000	8	5000	74	5000	45	119	39000	26000	0.896552	0.666667	26000	0.896552	0.666667	24000	0.827586	0.615385
6311	1	0	79	M	161.9	65.7	25.1	58.6024	33000	22	5000	31			38000	30000	0.909091	0.789474	33000	1	0.868421	30000	0.909091	0.789474	30000	15	5000	53	5000	108	161	40000	23000	0.766667	0.575	23000	0.766667	0.575	20000	0.666667	0.5
6312	1	0	59	M	178.1	80	25.2	73.2717	40000	32	5000	78			45000	31000	0.775	0.688889	32000	0.8	0.711111	29000	0.725	0.644444	37000	30	5000	117	5000	63	180	47000	26000	0.702703	0.553191	24000	0.648649	0.510638	22000	0.594595	0.468085
6324	1	0	64	F	152.5	50.7	21.8	45.5906	26000	16	5000	49			31000	24000	0.923077	0.774194	26000	1	0.83871	23000	0.884615	0.741935	23000	26	5000	88	5000	110	198	33000	18000	0.782609	0.545455	16000	0.695652	0.484848	15000	0.652174	0.454545
6330	3	0	59	M	158.3	57.2	22.8	55.3425	29000	16	5000	81			34000	24000	0.827586	0.705882	25000	0.862069	0.735294	22000	0.758621	0.647059	28000	21	5000	30	5000	83	113	38000	25000	0.892857	0.657895	25000	0.892857	0.657895	22000	0.785714	0.578947
6339	1	0	60	M	169.2	75.5	26.4	65.2126	38000	20	5000	62			43000	32000	0.842105	0.744186	34000	0.894737	0.790698	30000	0.789474	0.697674	33000	7	5000	79	5000	90	169	43000	25000	0.757576	0.581395	24000	0.727273	0.55814	22000	0.666667	0.511628
6351	4	0	53	M	167.5	61.7	22	63.6732	31000	22	5000	59			36000	27000	0.870968	0.75	27000	0.870968	0.75	25000	0.806452	0.694444	32000	22	5000	65	5000	76	141	42000	26000	0.8125	0.619048	25000	0.78125	0.595238	22000	0.6875	0.52381
6355	1	0	72	M	173.4	70.3	23.4	69.0157	36000	2	5000	72			41000	31000	0.861111	0.756098	32000	0.888889	0.780488	29000	0.805556	0.707317	35000	11	5000	44	5000	88	132	45000	28000	0.8	0.622222	28000	0.8	0.622222	25000	0.714286	0.555556
6357	1	0	52	M	176.9	92.1	29.4	72.185	47000	19	5000	51			52000	39000	0.829787	0.75	43000	0.914894	0.826923	39000	0.829787	0.75	37000	-1	5000	61	5000	99	160	47000	28000	0.756757	0.595745	28000	0.756757	0.595745	25000	0.675676	0.531915
6361	1	0	68	M	163.6	55.7	20.8	60.1417	28000	26	5000	65			33000	24000	0.857143	0.727273	24000	0.857143	0.727273	22000	0.785714	0.666667	31000	26	5000	67	5000	119	186	41000	22000	0.709677	0.536585	21000	0.677419	0.512195	19000	0.612903	0.463415
6362	1	0	81	M	163.4	50.3	18.8	59.9606	26000	30	5000	84			31000	21000	0.807692	0.677419	20000	0.769231	0.645161	18000	0.692308	0.580645	30000	17	5000	88	5000	73	161	40000	24000	0.8	0.6	23000	0.766667	0.575	20000	0.666667	0.5
6363	3	0	51	F	161.5	68.3	26.2	53.7402	35000	6	5000	79			40000	29000	0.828571	0.725	32000	0.914286	0.8	29000	0.828571	0.725	27000	10	5000	69	5000	67	136	37000	24000	0.888889	0.648649	23000	0.851852	0.621622	21000	0.777778	0.567568
6366	1	0	70	F	152.8	63.5	27.2	45.8622	32000	8	5000	49			37000	29000	0.90625	0.783784	32000	1	0.864865	29000	0.90625	0.783784	23000	34	5000	63	5000	110	173	33000	18000	0.782609	0.545455	17000	0.73913	0.515152	16000	0.695652	0.484848
6368	1	0	72	M	153.1	49.8	21.2	50.6339	25000	22	5000	104			30000	20000	0.8	0.666667	20000	0.8	0.666667	18000	0.72	0.6	26000	33	5000	70	5000	63	133	36000	22000	0.846154	0.611111	22000	0.846154	0.611111	20000	0.769231	0.555556
6372	5	0	41	M	180	76.7	23.7	74.9921	39000	19	5000	67			44000	32000	0.820513	0.727273	33000	0.846154	0.75	30000	0.769231	0.681818	38000	17	5000	96	5000	58	154	48000	29000	0.763158	0.604167	28000	0.736842	0.583333	25000	0.657895	0.520833
6376	1	0	72	F	149	45.1	20.3	42.4213	23000	19	5000	47			28000	22000	0.956522	0.785714	23000	1	0.821429	21000	0.913043	0.75	22000	10	5000	34	5000	59	93	32000	23000	1.04545	0.71875	23000	1.04545	0.71875	21000	0.954545	0.65625
